# Supplementary material for: 7-(5-Methyl­sulfanyl-β-d-erythrofuran­osyl)-7H-pyrrolo­[2,3-d]pyrimidin-4-amine monohydrate (MT-tubercidin·H2O)
Source: Acta Crystallogr Sect E Struct Rep Online. 2010 Jun 18;66(Pt 7):o1688–9. doi: 10.1107/S1600536810020179 (PMC3006811; doi:10.1107/S1600536810020179)
Supplement: Supplementary file 1 [file e-66-o1688-sup1.cif]

##############################################################################
###                                                                        ###
###        Electronic paper (Acta Crystallographica Section E)             ###
###                                                                        ###
##############################################################################
#                                                                            #
# This CIF contains the data in a paper accepted for publication in Acta     #
# Crystallographica Section E. It conforms to the requirements of Notes      #
# for Authors for Section E, and has been peer reviewed under the auspices   #
# of the IUCr Commission on Journals.                                        #
#                                                                            #
# Full details of the Crystallographic Information File format               #
# are given in the paper "The Crystallographic Information File (CIF):       #
# a New Standard Archive File for Crystallography" by S. R. Hall, F. H.      #
# Allen and I. D. Brown [Acta Cryst. (1991), A47, 655-685].                  #
#                                                                            #
# The current version of the core CIF dictionary is obtainable from          #
# ftp://ftp.iucr.org/pub/cif_core.dic. The current version number is 2.4.    #
#                                                                            #
# Software is freely available for graphical display of the structure(s) in  #
# this CIF.  For information consult the CIF home page http://www.iucr.org/  #
# cif/home.html                                                              #
#                                                                            #
# This file may be used for bona fide research purposes within the           #
# scientific community so long as proper attribution is given to the journal # 
# article from which it was obtained.                                        #
#                                                                            #
##############################################################################
                                             
data_global
_audit_creation_method     SHELXL
_journal_date_recd_electronic     2010-04-21
_journal_date_accepted     2010-05-28
_journal_name_full     'Acta Crystallographica, Section E'
_journal_year     2010
_journal_volume     66
_journal_issue      7
_journal_page_first     o1688
_journal_page_last     o1689
_journal_paper_category     QO
_journal_coeditor_code     KP2257
_publ_contact_author_name     'Gainsford, Graeme J.'
_publ_contact_author_address
;Industrial Research Limited
 PO Box 31-310
 Lower Hutt
 New Zealand
;
_publ_contact_author_email     g.gainsford@irl.cri.nz
_publ_contact_author_fax     '64(4)931 3142'
_publ_contact_author_phone     '64(4)931 3518'
_publ_section_title
;\
7-(5-Methylsulfanyl-\b-<i>D</i>-erythrofuranosyl)-7<i>H</i>-pyrrolo[2,3-\
<i>d</i>]pyrimidin-4-amine monohydrate (MT-tubercidin.H~2~O)
;
loop_
    _publ_author_name
    _publ_author_address
    'Gainsford, Graeme J.'
;Carbohydrate Chemistry Group
 Industrial Research Limited
 PO Box 31-310
 Lower Hutt 5040
 New Zealand
;
    'Fr\"ohlich, Richard F. G.'
;Carbohydrate Chemistry Group
 Industrial Research Limited
 PO Box 31-310
 Lower Hutt 5040
 New Zealand
;
    'Evans, Gary B.'
;Carbohydrate Chemistry Group
 Industrial Research Limited
 PO Box 31-310
 Lower Hutt 5040
 New Zealand
;
data_I
_audit_creation_method     SHELXL-97
_chemical_name_systematic
;
7-(5-Methylsulfanyl-\b-D-erythrofuranosyl)-7<i>H</i>-\
pyrrolo[2,3-<i>d</i>]pyrimidin-4-amine monohydrate
;
_chemical_name_common
;
MT-tubercidin.H~2~O
;
_chemical_formula_moiety     'C12 H16 N4 O3 S, H2 O'
_chemical_formula_sum     'C12 H18 N4 O4 S'
_chemical_formula_iupac     'C12 H16 N4 O3 S, H2 O'
_chemical_formula_weight     314.36
_chemical_melting_point     ?
_symmetry_cell_setting     orthorhombic
_symmetry_space_group_name_H-M     'P 21 21 21'
_symmetry_space_group_name_Hall     'P 2ac 2ab'
loop_
    _symmetry_equiv_pos_as_xyz
    'x, y, z'
    '-x+1/2, -y, z+1/2'
    '-x, y+1/2, -z+1/2'
    'x+1/2, -y+1/2, -z'
_cell_length_a     4.7900(10)
_cell_length_b     16.610(3)
_cell_length_c     18.020(4)
_cell_angle_alpha     90.00
_cell_angle_beta     90.00
_cell_angle_gamma     90.00
_cell_volume     1433.7(5)
_cell_formula_units_Z     4
_cell_measurement_reflns_used     1322
_cell_measurement_theta_min     10.7
_cell_measurement_theta_max     72.14
_cell_measurement_temperature     100(2)
_exptl_crystal_description     needle
_exptl_crystal_colour     colourless
_exptl_crystal_size_max     0.50
_exptl_crystal_size_mid     0.02
_exptl_crystal_size_min     0.02
_exptl_crystal_density_diffrn     1.456
_exptl_crystal_density_method     'not measured'
_exptl_crystal_F_000     664
_exptl_absorpt_coefficient_mu     2.223
_exptl_absorpt_correction_type     multi-scan
_exptl_absorpt_process_details     '(ABSCOR; Higashi, 1995)'
_exptl_absorpt_correction_T_min     0.7120
_exptl_absorpt_correction_T_max     1.0
_exptl_special_details
;
;
_diffrn_ambient_temperature     100(2)
_diffrn_radiation_type     CuK\a
_diffrn_radiation_wavelength     1.54178
_diffrn_radiation_source
;
 Rigaku MM007 rotating anode
;
_diffrn_radiation_monochromator
;
Rigaku VariMax-HF Confocal Optical System
;
_diffrn_measurement_device_type
;
Rigaku Spider
;
_diffrn_measurement_method     \w-scans
_diffrn_detector_area_resol_mean     10
_diffrn_reflns_number     8013
_diffrn_reflns_av_R_equivalents     0.0445
_diffrn_reflns_av_sigmaI/netI     0.0569
_diffrn_reflns_theta_min     7.25
_diffrn_reflns_theta_max     71.92
_diffrn_reflns_theta_full     71.92
_diffrn_measured_fraction_theta_max     0.956
_diffrn_measured_fraction_theta_full     0.956
_diffrn_reflns_limit_h_min     -5
_diffrn_reflns_limit_h_max     2
_diffrn_reflns_limit_k_min     -20
_diffrn_reflns_limit_k_max     20
_diffrn_reflns_limit_l_min     -21
_diffrn_reflns_limit_l_max     19
_diffrn_standards_number     0
_diffrn_standards_interval_count     ?
_diffrn_standards_interval_time     ?
_diffrn_standards_decay_%     0
_refine_special_details
;
Refinement of <i>F</i>^2^ against ALL reflections. The weighted <i>R</i>-factor
<i>wR</i> and goodness of fit <i>S</i> are based on <i>F</i>^2^, conventional
<i>R</i>-factors <i>R</i> are based on <i>F</i>, with <i>F</i> set to zero for
negative <i>F</i>^2^. The threshold expression of <i>F</i>^2^ >
\s(<i>F</i>^2^) is used only for calculating <i>R</i>-factors(gt) <i>etc</i>.
and is not relevant to the choice of reflections for refinement.
<i>R</i>-factors based on <i>F</i>^2^ are statistically about twice as large
as those based on <i>F</i>, and <i>R</i>- factors based on ALL data will be
even larger.
;
_reflns_number_total     2582
_reflns_number_gt     2422
_reflns_threshold_expression     I>2sigma(I)
_refine_ls_structure_factor_coef     Fsqd
_refine_ls_matrix_type     full
_refine_ls_R_factor_all     0.0419
_refine_ls_R_factor_gt     0.0388
_refine_ls_wR_factor_gt     0.0886
_refine_ls_wR_factor_ref     0.0907
_refine_ls_goodness_of_fit_ref     1.080
_refine_ls_restrained_S_all     1.080
_refine_ls_number_reflns     2582
_refine_ls_number_parameters     209
_refine_ls_number_restraints     2
_refine_ls_hydrogen_treatment     mixed
_refine_ls_weighting_scheme     calc
_refine_ls_weighting_details
         'calc w=1/[\s^2^(Fo^2^)+(0.0310P)^2^+0.7234P] where P=(Fo^2^+2Fc^2^)/3'
_atom_sites_solution_hydrogens     geom
_atom_sites_solution_primary     direct
_atom_sites_solution_secondary     difmap
_refine_ls_shift/su_max     ?
_refine_ls_shift/su_max_lt     0.001
_refine_ls_shift/su_mean     0.000
_refine_diff_density_max     0.287
_refine_diff_density_min     -0.328
_refine_ls_extinction_method     none
_refine_ls_extinction_coef     ?
_refine_ls_abs_structure_details     'Flack (1983), 986 Friedel pairs'
_refine_ls_abs_structure_Flack     0.02(2)
loop_
    _atom_type_symbol
    _atom_type_description
    _atom_type_scat_dispersion_real
    _atom_type_scat_dispersion_imag
    _atom_type_scat_source
    'C' 'C' 0.0181 0.0091
                         'International Tables Vol C Tables 4.2.6.8 and 6.1.1.4'
    'H' 'H' 0.0000 0.0000
                         'International Tables Vol C Tables 4.2.6.8 and 6.1.1.4'
    'N' 'N' 0.0311 0.0180
                         'International Tables Vol C Tables 4.2.6.8 and 6.1.1.4'
    'O' 'O' 0.0492 0.0322
                         'International Tables Vol C Tables 4.2.6.8 and 6.1.1.4'
    'S' 'S' 0.3331 0.5567
                         'International Tables Vol C Tables 4.2.6.8 and 6.1.1.4'
_computing_data_collection     'CrystalClear (Rigaku Americas, 2005)'
_computing_cell_refinement
;
FSProcess in PROCESS-AUTO (Rigaku, 1998)
;
_computing_data_reduction
;
FSProcess in PROCESS-AUTO (Rigaku, 1998)
;
_computing_structure_solution     'SHELXS97 (Sheldrick, 2008)'
_computing_structure_refinement     'SHELXL97 (Sheldrick, 2008)'
_computing_molecular_graphics
;
ORTEP in WinGX (Farrugia, 1999) and Mercury (Macrae <i>et al.</i>,
2006)
;
_computing_publication_material
;
SHELXL97 (Sheldrick, 2008) and PLATON (Spek, 2009)
;
loop_
    _atom_site_type_symbol
    _atom_site_label
    _atom_site_fract_x
    _atom_site_fract_y
    _atom_site_fract_z
    _atom_site_U_iso_or_equiv
    _atom_site_adp_type
    _atom_site_calc_flag
    _atom_site_refinement_flags
    _atom_site_occupancy
    _atom_site_disorder_assembly
    _atom_site_disorder_group
    S S1 0.97214(14) 0.38389(4) 0.36963(3) 0.01889(16) Uani d . 1 . .
    O O1W 0.2297(5) 0.66101(10) 0.58560(11) 0.0210(4) Uani d D 1 . .
    H H1A 0.363(5) 0.6337(16) 0.5723(16) 0.032 Uiso d D 1 . .
    H H1B 0.110(6) 0.6336(16) 0.6041(16) 0.032 Uiso d D 1 . .
    O O2' 0.8902(4) 0.53482(10) 0.64314(9) 0.0155(4) Uani d . 1 . .
    H H2'O 0.971(7) 0.5148(17) 0.6768(15) 0.023 Uiso d . 1 . .
    O O3' 0.6026(4) 0.56178(10) 0.51450(10) 0.0171(4) Uani d . 1 . .
    H H3'O 0.553(7) 0.5708(17) 0.4704(16) 0.026 Uiso d . 1 . .
    O O4' 0.4719(4) 0.38417(10) 0.55162(8) 0.0166(4) Uani d . 1 . .
    N N1 0.1518(5) 0.40830(11) 0.87950(11) 0.0148(5) Uani d . 1 . .
    C C2 0.0798(6) 0.45356(14) 0.82094(13) 0.0152(5) Uani d . 1 . .
    H H2 -0.0681 0.4906 0.8293 0.018 Uiso calc R 1 . .
    N N3 0.1866(5) 0.45398(11) 0.75258(11) 0.0132(4) Uani d . 1 . .
    C C4 0.3891(6) 0.39748(13) 0.74463(13) 0.0126(5) Uani d . 1 . .
    C C5 0.4795(6) 0.34442(13) 0.79930(13) 0.0130(5) Uani d . 1 . .
    C C6 0.3551(5) 0.35230(14) 0.87012(13) 0.0144(5) Uani d . 1 . .
    N N6 0.4318(5) 0.30707(13) 0.92757(12) 0.0188(5) Uani d . 1 . .
    H H6A 0.355(7) 0.3126(17) 0.9726(16) 0.028 Uiso d . 1 . .
    H H6B 0.552(7) 0.2722(17) 0.9214(17) 0.028 Uiso d . 1 . .
    C C7 0.6937(6) 0.29487(14) 0.76725(14) 0.0155(5) Uani d . 1 . .
    H H7 0.7949 0.2532 0.7913 0.019 Uiso calc R 1 . .
    C C8 0.7228(6) 0.31939(14) 0.69593(14) 0.0141(5) Uani d . 1 . .
    H H8 0.8501 0.2971 0.6611 0.017 Uiso calc R 1 . .
    N N9 0.5374(4) 0.38247(11) 0.68120(10) 0.0128(4) Uani d . 1 . .
    C C1' 0.5393(6) 0.43227(14) 0.61535(12) 0.0139(5) Uani d . 1 . .
    H H1' 0.3971 0.4760 0.6208 0.017 Uiso calc R 1 . .
    C C2' 0.8210(6) 0.46963(14) 0.59653(13) 0.0133(5) Uani d . 1 . .
    H H2' 0.9698 0.4276 0.5998 0.016 Uiso calc R 1 . .
    C C3' 0.7750(6) 0.49214(14) 0.51606(14) 0.0138(5) Uani d . 1 . .
    H H3' 0.9552 0.5009 0.4892 0.017 Uiso calc R 1 . .
    C C4' 0.6191(6) 0.41680(15) 0.48763(13) 0.0139(5) Uani d . 1 . .
    H H4' 0.4815 0.4328 0.4486 0.017 Uiso calc R 1 . .
    C C5' 0.8164(6) 0.35258(16) 0.45686(13) 0.0188(6) Uani d . 1 . .
    H H5'A 0.7116 0.3019 0.4492 0.023 Uiso calc R 1 . .
    H H5'B 0.9660 0.3419 0.4935 0.023 Uiso calc R 1 . .
    C C6' 0.7305(6) 0.34328(16) 0.30226(15) 0.0219(6) Uani d . 1 . .
    H H6'A 0.7358 0.2843 0.3041 0.033 Uiso calc R 1 . .
    H H6'B 0.7835 0.3615 0.2525 0.033 Uiso calc R 1 . .
    H H6'C 0.5412 0.3620 0.3137 0.033 Uiso calc R 1 . .
loop_
    _atom_site_aniso_label
    _atom_site_aniso_U_11
    _atom_site_aniso_U_22
    _atom_site_aniso_U_33
    _atom_site_aniso_U_12
    _atom_site_aniso_U_13
    _atom_site_aniso_U_23
    S1 0.0145(4) 0.0267(3) 0.0155(3) -0.0023(3) 0.0037(3) -0.0050(3)
    O1W 0.0206(12) 0.0217(9) 0.0208(10) -0.0034(8) 0.0045(8) 0.0000(8)
    O2' 0.0170(10) 0.0174(8) 0.0120(9) -0.0004(7) -0.0028(8) -0.0007(7)
    O3' 0.0200(11) 0.0205(9) 0.0108(8) 0.0075(8) -0.0027(8) 0.0023(7)
    O4' 0.0138(10) 0.0262(9) 0.0096(8) -0.0044(9) 0.0006(8) -0.0020(7)
    N1 0.0160(12) 0.0172(10) 0.0113(10) 0.0002(8) -0.0001(9) 0.0006(8)
    C2 0.0135(14) 0.0164(11) 0.0157(12) 0.0007(10) -0.0020(11) -0.0023(10)
    N3 0.0108(11) 0.0172(9) 0.0117(11) 0.0010(8) -0.0005(9) -0.0015(9)
    C4 0.0102(13) 0.0155(11) 0.0121(12) -0.0032(9) -0.0034(10) -0.0014(10)
    C5 0.0113(14) 0.0155(10) 0.0123(11) -0.0002(10) 0.0009(11) 0.0012(9)
    C6 0.0153(14) 0.0157(11) 0.0121(11) -0.0018(10) -0.0028(11) -0.0004(10)
    N6 0.0235(15) 0.0226(10) 0.0104(10) 0.0066(10) 0.0018(10) 0.0015(9)
    C7 0.0130(14) 0.0162(11) 0.0174(12) 0.0012(10) -0.0002(12) 0.0008(10)
    C8 0.0105(14) 0.0158(11) 0.0160(13) 0.0017(10) 0.0025(11) -0.0035(10)
    N9 0.0104(11) 0.0170(9) 0.0110(10) -0.0010(9) 0.0025(9) 0.0006(8)
    C1' 0.0133(15) 0.0196(11) 0.0089(11) 0.0001(10) -0.0008(10) -0.0001(9)
    C2' 0.0077(13) 0.0178(11) 0.0142(12) -0.0002(10) -0.0020(11) 0.0008(10)
    C3' 0.0110(14) 0.0174(11) 0.0131(12) 0.0020(10) 0.0011(11) 0.0001(10)
    C4' 0.0098(14) 0.0227(12) 0.0091(11) 0.0009(10) -0.0027(10) 0.0029(10)
    C5' 0.0184(15) 0.0227(12) 0.0153(12) 0.0002(12) -0.0011(12) -0.0042(11)
    C6' 0.0177(16) 0.0283(14) 0.0197(14) -0.0005(12) -0.0007(12) -0.0054(12)
_geom_special_details
;
All e.s.d.'s (except the e.s.d. in the dihedral angle between two l.s. planes)
are estimated using the full covariance matrix. The cell e.s.d.'s are taken
into account individually in the estimation of e.s.d.'s in distances, angles
and torsion angles; correlations between e.s.d.'s in cell parameters are only
used when they are defined by crystal symmetry. An approximate (isotropic)
treatment of cell e.s.d.'s is used for estimating e.s.d.'s involving l.s.
planes.
;
loop_
    _geom_bond_atom_site_label_1
    _geom_bond_atom_site_label_2
    _geom_bond_site_symmetry_2
    _geom_bond_distance
    _geom_bond_publ_flag
    S1 C6' . 1.808(3) ?
    S1 C5' . 1.816(3) ?
    O1W H1A . 0.820(18) ?
    O1W H1B . 0.805(18) ?
    O2' C2' . 1.410(3) ?
    O2' H2'O . 0.79(3) ?
    O3' C3' . 1.422(3) ?
    O3' H3'O . 0.84(3) ?
    O4' C1' . 1.436(3) ?
    O4' C4' . 1.456(3) ?
    N1 C2 . 1.341(3) ?
    N1 C6 . 1.357(3) ?
    C2 N3 . 1.334(3) ?
    C2 H2 . 0.9500 ?
    N3 C4 . 1.357(3) ?
    C4 N9 . 1.369(3) ?
    C4 C5 . 1.391(3) ?
    C5 C6 . 1.415(3) ?
    C5 C7 . 1.436(3) ?
    C6 N6 . 1.331(3) ?
    N6 H6A . 0.90(3) ?
    N6 H6B . 0.82(3) ?
    C7 C8 . 1.355(3) ?
    C7 H7 . 0.9500 ?
    C8 N9 . 1.399(3) ?
    C8 H8 . 0.9500 ?
    N9 C1' . 1.446(3) ?
    C1' C2' . 1.523(4) ?
    C1' H1' . 1.0000 ?
    C2' C3' . 1.514(3) ?
    C2' H2' . 1.0000 ?
    C3' C4' . 1.545(3) ?
    C3' H3' . 1.0000 ?
    C4' C5' . 1.529(3) ?
    C4' H4' . 1.0000 ?
    C5' H5'A . 0.9900 ?
    C5' H5'B . 0.9900 ?
    C6' H6'A . 0.9800 ?
    C6' H6'B . 0.9800 ?
    C6' H6'C . 0.9800 ?
loop_
    _geom_angle_atom_site_label_1
    _geom_angle_atom_site_label_2
    _geom_angle_atom_site_label_3
    _geom_angle_site_symmetry_1
    _geom_angle_site_symmetry_3
    _geom_angle
    _geom_angle_publ_flag
    C6' S1 C5' . . 102.20(14) ?
    H1A O1W H1B . . 111(3) ?
    C2' O2' H2'O . . 104(2) ?
    C3' O3' H3'O . . 109(2) ?
    C1' O4' C4' . . 108.50(17) ?
    C2 N1 C6 . . 118.1(2) ?
    N3 C2 N1 . . 129.2(2) ?
    N3 C2 H2 . . 115.4 ?
    N1 C2 H2 . . 115.4 ?
    C2 N3 C4 . . 111.6(2) ?
    N3 C4 N9 . . 125.8(2) ?
    N3 C4 C5 . . 125.9(2) ?
    N9 C4 C5 . . 108.3(2) ?
    C4 C5 C6 . . 116.7(2) ?
    C4 C5 C7 . . 107.5(2) ?
    C6 C5 C7 . . 135.8(2) ?
    N6 C6 N1 . . 119.2(2) ?
    N6 C6 C5 . . 122.2(2) ?
    N1 C6 C5 . . 118.6(2) ?
    C6 N6 H6A . . 122(2) ?
    C6 N6 H6B . . 119(2) ?
    H6A N6 H6B . . 119(3) ?
    C8 C7 C5 . . 106.4(2) ?
    C8 C7 H7 . . 126.8 ?
    C5 C7 H7 . . 126.8 ?
    C7 C8 N9 . . 109.9(2) ?
    C7 C8 H8 . . 125.1 ?
    N9 C8 H8 . . 125.1 ?
    C4 N9 C8 . . 107.91(19) ?
    C4 N9 C1' . . 125.7(2) ?
    C8 N9 C1' . . 125.5(2) ?
    O4' C1' N9 . . 109.66(18) ?
    O4' C1' C2' . . 104.34(19) ?
    N9 C1' C2' . . 114.9(2) ?
    O4' C1' H1' . . 109.2 ?
    N9 C1' H1' . . 109.2 ?
    C2' C1' H1' . . 109.2 ?
    O2' C2' C3' . . 114.53(19) ?
    O2' C2' C1' . . 112.9(2) ?
    C3' C2' C1' . . 100.7(2) ?
    O2' C2' H2' . . 109.5 ?
    C3' C2' H2' . . 109.5 ?
    C1' C2' H2' . . 109.5 ?
    O3' C3' C2' . . 107.7(2) ?
    O3' C3' C4' . . 111.8(2) ?
    C2' C3' C4' . . 100.83(19) ?
    O3' C3' H3' . . 112.0 ?
    C2' C3' H3' . . 112.0 ?
    C4' C3' H3' . . 112.0 ?
    O4' C4' C5' . . 109.07(19) ?
    O4' C4' C3' . . 105.84(19) ?
    C5' C4' C3' . . 112.7(2) ?
    O4' C4' H4' . . 109.7 ?
    C5' C4' H4' . . 109.7 ?
    C3' C4' H4' . . 109.7 ?
    C4' C5' S1 . . 111.59(18) ?
    C4' C5' H5'A . . 109.3 ?
    S1 C5' H5'A . . 109.3 ?
    C4' C5' H5'B . . 109.3 ?
    S1 C5' H5'B . . 109.3 ?
    H5'A C5' H5'B . . 108.0 ?
    S1 C6' H6'A . . 109.5 ?
    S1 C6' H6'B . . 109.5 ?
    H6'A C6' H6'B . . 109.5 ?
    S1 C6' H6'C . . 109.5 ?
    H6'A C6' H6'C . . 109.5 ?
    H6'B C6' H6'C . . 109.5 ?
loop_
    _geom_torsion_atom_site_label_1
    _geom_torsion_atom_site_label_2
    _geom_torsion_atom_site_label_3
    _geom_torsion_atom_site_label_4
    _geom_torsion_site_symmetry_1
    _geom_torsion_site_symmetry_2
    _geom_torsion_site_symmetry_3
    _geom_torsion_site_symmetry_4
    _geom_torsion
    _geom_torsion_publ_flag
    C6 N1 C2 N3 . . . . -2.3(4) ?
    N1 C2 N3 C4 . . . . 2.3(4) ?
    C2 N3 C4 N9 . . . . 179.6(2) ?
    C2 N3 C4 C5 . . . . 0.3(3) ?
    N3 C4 C5 C6 . . . . -2.4(4) ?
    N9 C4 C5 C6 . . . . 178.2(2) ?
    N3 C4 C5 C7 . . . . 179.5(2) ?
    N9 C4 C5 C7 . . . . 0.1(3) ?
    C2 N1 C6 N6 . . . . 179.5(2) ?
    C2 N1 C6 C5 . . . . -0.2(3) ?
    C4 C5 C6 N6 . . . . -177.4(2) ?
    C7 C5 C6 N6 . . . . 0.1(5) ?
    C4 C5 C6 N1 . . . . 2.2(3) ?
    C7 C5 C6 N1 . . . . 179.7(3) ?
    C4 C5 C7 C8 . . . . -0.1(3) ?
    C6 C5 C7 C8 . . . . -177.8(3) ?
    C5 C7 C8 N9 . . . . 0.2(3) ?
    N3 C4 N9 C8 . . . . -179.4(2) ?
    C5 C4 N9 C8 . . . . 0.0(3) ?
    N3 C4 N9 C1' . . . . 11.0(4) ?
    C5 C4 N9 C1' . . . . -169.5(2) ?
    C7 C8 N9 C4 . . . . -0.1(3) ?
    C7 C8 N9 C1' . . . . 169.5(2) ?
    C4' O4' C1' N9 . . . . -148.2(2) ?
    C4' O4' C1' C2' . . . . -24.6(2) ?
    C4 N9 C1' O4' . . . . -126.6(2) ?
    C8 N9 C1' O4' . . . . 65.6(3) ?
    C4 N9 C1' C2' . . . . 116.2(3) ?
    C8 N9 C1' C2' . . . . -51.6(3) ?
    O4' C1' C2' O2' . . . . 164.56(18) ?
    N9 C1' C2' O2' . . . . -75.3(3) ?
    O4' C1' C2' C3' . . . . 42.0(2) ?
    N9 C1' C2' C3' . . . . 162.11(19) ?
    O2' C2' C3' O3' . . . . -45.9(3) ?
    C1' C2' C3' O3' . . . . 75.5(2) ?
    O2' C2' C3' C4' . . . . -163.2(2) ?
    C1' C2' C3' C4' . . . . -41.8(2) ?
    C1' O4' C4' C5' . . . . 119.1(2) ?
    C1' O4' C4' C3' . . . . -2.5(2) ?
    O3' C3' C4' O4' . . . . -85.9(2) ?
    C2' C3' C4' O4' . . . . 28.4(2) ?
    O3' C3' C4' C5' . . . . 155.0(2) ?
    C2' C3' C4' C5' . . . . -90.8(2) ?
    O4' C4' C5' S1 . . . . 172.20(16) ?
    C3' C4' C5' S1 . . . . -70.5(2) ?
    C6' S1 C5' C4' . . . . -91.9(2) ?
loop_
    _geom_hbond_atom_site_label_D
    _geom_hbond_atom_site_label_H
    _geom_hbond_atom_site_label_A
    _geom_hbond_site_symmetry_A
    _geom_hbond_distance_DH
    _geom_hbond_distance_HA
    _geom_hbond_distance_DA
    _geom_hbond_angle_DHA
    _geom_hbond_publ_flag
    O2' H2'O N3 1_655 0.79(3) 1.99(3) 2.776(3) 173(3) yes
    O1W H1A O3' . 0.82(3) 1.96(3) 2.748(3) 162(3) yes
    O1W H1B O2' 1_455 0.80(3) 2.07(3) 2.848(3) 162(3) yes
    O3' H3'O N1 2_564 0.84(3) 1.94(3) 2.766(3) 166(3) yes
    N6 H6A O1W 2_565 0.90(3) 2.12(3) 2.998(3) 166(3) yes
    N6 H6B O1W 3_646 0.82(3) 2.13(3) 2.928(3) 164(3) yes
