# Supplementary material for: 7-(5-Methyl­sulfanyl-β-d-erythrofuran­osyl)-7H-pyrrolo­[2,3-d]pyrimidin-4-amine monohydrate (MT-tubercidin·H2O)
Source: Acta Crystallogr Sect E Struct Rep Online. 2010 Jun 18;66(Pt 7):o1688–9. doi: 10.1107/S1600536810020179 (PMC3006811; doi:10.1107/S1600536810020179)
Supplement: Supplementary file 2 [file e-66-o1688-Isup2.hkl]

#
# h,k,l, Fc-squared, Fo-squared, sigma(Fo-squared) and status flag
#
data_I
_shelx_title ' REFF in P2(1)2(1)2(1)  24Feb2010'
_shelx_refln_list_code          4
_shelx_F_calc_maximum      139.54
_exptl_crystal_F_000       664.00
_reflns_d_resolution_high  0.8109
 
loop_
 _symmetry_equiv_pos_as_xyz
 'x, y, z'
 '-x+1/2, -y, z+1/2'
 '-x, y+1/2, -z+1/2'
 'x+1/2, -y+1/2, -z'
 
_cell_length_a     4.7900
_cell_length_b    16.6100
_cell_length_c    18.0200
_cell_angle_alpha  90.000
_cell_angle_beta   90.000
_cell_angle_gamma  90.000
 
_shelx_F_squared_multiplier     1.000
 
loop_
 _refln_index_h
 _refln_index_k
 _refln_index_l
 _refln_F_squared_calc
 _refln_F_squared_meas
 _refln_F_squared_sigma
 _refln_observed_status
   2   0   0     1066.12     1006.67     44.31 o
   1   1   0     2183.34     2130.13     47.41 o
   2   1   0      557.25      520.70     17.47 o
   3   1   0      215.09      233.24      6.74 o
   4   1   0      495.86      671.61    211.45 o
   1   2   0     2151.45     2195.33     52.16 o
   2   2   0      880.48      832.43     25.81 o
   3   2   0       10.61       12.74      2.05 o
   4   2   0      469.17      448.75     25.48 o
   1   3   0      310.72      280.18      7.07 o
   2   3   0       22.55       27.95      1.13 o
   3   3   0      528.37      533.48     16.48 o
   4   3   0       27.48       49.50      9.41 o
   5   3   0       66.18       62.72      8.32 o
   0   4   0    19472.35    17734.79    907.78 o
   1   4   0     2803.51     2912.34     77.46 o
   2   4   0     3843.85     4004.18     82.36 o
   3   4   0      739.95      730.08     28.45 o
   4   4   0      794.07      757.09     40.67 o
   5   4   0      424.84      349.67     23.71 o
   1   5   0     2099.12     2125.30     44.32 o
   2   5   0     2655.56     2883.49     65.46 o
   3   5   0     1176.62     1220.99     65.67 o
   4   5   0       79.20       77.52     10.40 o
   5   5   0      452.26      416.97     32.03 o
   0   6   0      554.52      553.14     15.66 o
   1   6   0        3.86       10.17      2.15 o
   2   6   0     3755.33     3750.49     85.97 o
   3   6   0      197.95      189.16     16.60 o
   4   6   0      667.07      624.24     36.14 o
   5   6   0       53.92       50.03     10.30 o
   1   7   0        0.17        0.19      0.95 o
   2   7   0      169.07      164.46      5.44 o
   3   7   0      109.68      109.74     12.65 o
   4   7   0      224.28      236.54     18.24 o
   5   7   0       39.06       20.85      8.16 o
   0   8   0        4.53        6.05      1.60 o
   1   8   0        6.05        3.56      1.37 o
   2   8   0     1305.54     1269.52     27.05 o
   3   8   0      168.49      171.13     18.90 o
   4   8   0      753.71      736.01     40.86 o
   5   8   0        4.43        0.94      3.48 o
   1   9   0      116.79      133.18      5.10 o
   2   9   0      123.95      143.47      6.04 o
   3   9   0       38.78       33.15      7.75 o
   4   9   0      553.63      531.16     30.92 o
   5   9   0      312.65      193.47     56.61 o
   0  10   0       60.28       75.23      7.39 o
   1  10   0       88.52      100.27      4.58 o
   2  10   0      508.54      511.93     17.23 o
   3  10   0       33.92       39.02      8.23 o
   4  10   0       38.49       38.77      7.07 o
   5  10   0      447.83      432.00     31.83 o
   1  11   0        0.25        0.28      0.91 o
   2  11   0        0.84        0.82      1.49 o
   3  11   0      261.94      250.56     19.19 o
   4  11   0      320.76      311.62     31.23 o
   0  12   0      797.46      854.53     96.23 o
   1  12   0       38.51       51.81      6.49 o
   2  12   0     1367.87     1304.49     42.04 o
   3  12   0      140.44      123.73     13.17 o
   4  12   0        7.96        7.45      6.58 o
   1  13   0        0.27       10.58      4.04 o
   2  13   0        5.18        4.55      2.51 o
   3  13   0        1.62        1.14      3.54 o
   4  13   0        0.40        0.07      1.81 o
   0  14   0      478.55      535.08     62.35 o
   1  14   0      211.98      234.56     14.47 o
   2  14   0      343.83      341.83     16.51 o
   3  14   0       34.46       39.02      7.88 o
   4  14   0       25.29       11.75      4.81 o
   1  15   0      245.52      253.57     14.23 o
   2  15   0        0.27        0.12      1.71 o
   3  15   0        0.03       -1.14      2.15 o
   0  16   0        5.84       10.40      7.02 o
   1  16   0      242.50      257.07     16.21 o
   2  16   0      801.59      796.61     40.75 o
   3  16   0       16.33       13.26      3.07 o
   1  17   0        4.69        1.91      2.44 o
   2  17   0       22.46       18.04      5.75 o
   3  17   0      110.17       96.94      9.72 o
   0  18   0      268.31      324.00     27.17 o
   1  18   0       27.70       32.99      5.55 o
   2  18   0      300.50      262.53     15.11 o
   1  19   0      129.80      129.45      9.00 o
   2  19   0      111.37      112.22     10.66 o
   0  20   0      161.97      151.63     11.46 o
   1  20   0       14.69       50.44     24.96 o
   1   0   1     5936.49     5460.90    167.46 o
   2   0   1        4.71        4.48      1.29 o
   3   0   1     2921.52     3066.12    124.84 o
  -4   1   1      402.41      425.31     66.18 o
  -3   1   1      856.24      909.74     23.07 o
  -2   1   1      739.47      741.65     21.28 o
  -1   1   1      467.45      484.19      7.36 o
   1   1   1      535.37      523.65     11.06 o
   2   1   1      757.44      729.27     19.78 o
   3   1   1      961.38      974.56     21.19 o
   4   1   1      438.55      422.67     19.17 o
  -4   2   1      359.12      343.00     21.72 o
  -3   2   1      705.86      751.59     24.12 o
  -2   2   1      580.93      665.69     19.49 o
  -1   2   1    10946.68     9825.34    272.07 o
   1   2   1    10851.06     9859.48    273.69 o
   2   2   1      705.24      726.05     13.82 o
   3   2   1      761.58      832.74     22.58 o
   4   2   1      325.36      317.96     16.50 o
  -4   3   1      871.16      863.94     45.08 o
  -3   3   1      311.13      328.28     11.43 o
  -2   3   1     2113.87     1937.96     37.55 o
  -1   3   1     6576.24     6289.98    155.88 o
   0   3   1     3556.88     3256.08     67.15 o
   1   3   1     6396.45     6305.51    169.40 o
   2   3   1     2080.29     1977.04     42.16 o
   3   3   1      287.36      299.51     11.03 o
   4   3   1      804.48      799.62     41.56 o
  -5   4   1      105.19       90.54     11.28 o
  -4   4   1      240.64      229.99     18.59 o
  -3   4   1      588.77      561.66     23.65 o
  -2   4   1      315.84      305.56      5.60 o
  -1   4   1    11332.30    10664.41    326.55 o
   0   4   1      458.17      446.32     11.16 o
   1   4   1    11124.50    10545.80    328.40 o
   2   4   1      356.06      338.16     11.92 o
   3   4   1      568.63      543.41     31.18 o
   4   4   1      238.69      220.32     16.59 o
  -5   5   1       63.72       57.05      6.34 o
  -4   5   1      474.53      471.96     31.41 o
  -3   5   1      402.13      409.65     26.00 o
  -2   5   1     1143.13     1086.26     21.82 o
  -1   5   1     3559.65     3750.42     97.47 o
   0   5   1      837.44      889.42     19.38 o
   1   5   1     3506.00     3755.96     98.33 o
   2   5   1     1153.42     1103.51     26.27 o
   3   5   1      378.38      381.83     23.37 o
   4   5   1      439.30      423.65     26.27 o
   5   5   1       66.13       71.51     11.23 o
  -5   6   1       12.02        4.46      2.24 o
  -4   6   1      423.71      434.49     30.51 o
  -3   6   1      310.03      325.69     22.99 o
  -2   6   1      340.31      372.25      8.23 o
  -1   6   1      352.64      307.94      8.86 o
   0   6   1     2856.47     2880.87     60.91 o
   1   6   1      328.19      291.39     10.52 o
   2   6   1      312.26      366.12     11.78 o
   3   6   1      316.71      320.80     23.59 o
   4   6   1      413.57      419.75     26.02 o
   5   6   1        5.56        0.31      4.42 o
  -5   7   1       23.16       16.28      7.28 o
  -4   7   1      205.39      192.86     18.10 o
  -3   7   1      453.16      459.66     29.40 o
  -2   7   1     3352.56     3430.73     79.03 o
  -1   7   1     2174.64     2398.76     56.43 o
   0   7   1     5197.24     5184.44    121.18 o
   1   7   1     2202.58     2437.80     53.89 o
   2   7   1     3229.45     3393.30     83.21 o
   3   7   1      424.99      433.95     26.98 o
   4   7   1      227.16      212.91     18.77 o
   5   7   1       33.03       16.75      7.38 o
  -5   8   1       23.08       10.50      5.10 o
  -4   8   1      284.19      280.46     21.55 o
  -3   8   1      935.15      952.85     53.76 o
  -2   8   1     1606.94     1520.48     32.26 o
  -1   8   1     2068.14     2211.71     46.00 o
   0   8   1      359.20      322.89      6.61 o
   1   8   1     1948.82     2068.31     46.96 o
   2   8   1     1562.89     1522.57     34.55 o
   3   8   1     1018.14     1029.04     52.90 o
   4   8   1      286.33      302.67     35.02 o
   5   8   1       13.37        4.00      1.84 o
  -5   9   1       35.65       21.04      6.12 o
  -4   9   1      164.58      160.05     15.84 o
  -3   9   1      111.38      100.72     12.76 o
  -2   9   1        0.89        2.25      1.47 o
  -1   9   1      560.71      569.48     13.32 o
   0   9   1      280.72      293.38      6.11 o
   1   9   1      650.81      667.71     14.84 o
   2   9   1        0.97        2.31      1.46 o
   3   9   1      101.71       91.70     11.60 o
   4   9   1      176.93      181.65     23.48 o
   5   9   1       47.66       61.78      9.72 o
  -4  10   1       47.17       46.99      8.36 o
  -3  10   1       35.17       28.70      7.35 o
  -2  10   1      373.71      367.02     14.07 o
  -1  10   1      839.79      835.11     18.16 o
   0  10   1      251.83      273.38     10.33 o
   1  10   1      872.23      875.06     19.67 o
   2  10   1      381.25      393.01     14.37 o
   3  10   1       26.86       19.79      6.59 o
   4  10   1       42.12       34.47      6.77 o
   5  10   1       17.45       70.83     11.54 o
  -4  11   1      361.41      360.00     25.11 o
  -3  11   1      540.59      512.55     32.00 o
  -2  11   1      137.25      134.61      7.78 o
  -1  11   1       35.40       41.50      3.62 o
   0  11   1     1767.90     1862.71     64.13 o
   1  11   1       43.21       57.71      3.57 o
   2  11   1      147.71      156.03      9.13 o
   3  11   1      498.13      497.50     29.88 o
   4  11   1      383.42      360.77     46.05 o
  -4  12   1       62.18       72.01     10.70 o
  -3  12   1      215.25      199.12     18.16 o
  -2  12   1      833.12      808.00     27.88 o
  -1  12   1       92.95      108.58     12.43 o
   0  12   1       44.15       53.09      6.18 o
   1  12   1      102.98      124.02     11.98 o
   2  12   1      820.92      792.77     26.34 o
   3  12   1      216.20      211.58     17.06 o
   4  12   1       55.79       58.45     12.87 o
  -4  13   1       49.73       52.29      8.69 o
  -3  13   1      135.44      130.51     15.27 o
  -2  13   1       50.33       61.90      6.49 o
  -1  13   1      265.53      291.24     15.65 o
   0  13   1       35.16       41.57      6.02 o
   1  13   1      275.64      279.48     14.66 o
   2  13   1       53.12       57.42      6.05 o
   3  13   1      106.66      101.45     12.21 o
   4  13   1       63.79       51.48     11.65 o
  -4  14   1      161.68      160.49     10.89 o
  -3  14   1      451.64      438.92     29.38 o
  -2  14   1      655.30      638.18     26.08 o
  -1  14   1      416.16      454.45     26.03 o
   0  14   1       61.12       90.08     17.21 o
   1  14   1      474.49      507.50     21.95 o
   2  14   1      687.50      682.88     26.28 o
   3  14   1      447.73      417.42     24.51 o
   4  14   1      188.75      183.57     16.95 o
  -3  15   1       89.86       88.58      9.46 o
  -2  15   1      352.33      337.83     19.43 o
  -1  15   1       72.44       63.06      9.27 o
   0  15   1      110.76      118.80      9.98 o
   1  15   1       65.77       62.02      7.42 o
   2  15   1      384.43      373.89     18.30 o
   3  15   1       88.11       71.26      8.40 o
  -3  16   1       10.47        5.37      2.58 o
  -2  16   1      187.17      178.43     13.66 o
  -1  16   1      379.02      409.92     19.73 o
   0  16   1        5.14        6.48      3.57 o
   1  16   1      347.80      369.62     18.11 o
   2  16   1      222.21      216.44     15.04 o
   3  16   1        4.88        3.09      2.06 o
  -3  17   1      129.21      113.99     10.40 o
  -2  17   1      231.87      211.57     18.25 o
  -1  17   1      332.70      319.34     17.44 o
   0  17   1      101.69       98.87      8.95 o
   1  17   1      287.56      284.28     15.84 o
   2  17   1      231.84      209.96     13.64 o
   3  17   1      113.62       91.53      8.94 o
  -2  18   1       36.59       38.12      4.83 o
  -1  18   1      279.80      317.95     17.90 o
   0  18   1      146.20      158.64     10.73 o
   1  18   1      299.13      345.10     17.29 o
   2  18   1       33.25       36.88      5.01 o
  -2  19   1      271.83      288.52     19.35 o
  -1  19   1      174.50      167.07     10.05 o
   0  19   1      509.34      540.40     31.92 o
   1  19   1      167.79      161.46      9.82 o
   2  19   1      268.27      295.49     19.81 o
  -1  20   1        8.89        3.28      3.12 o
   0  20   1       60.25       72.65      5.84 o
   1  20   1        5.89        2.86      3.07 o
   1   0   2     1466.40     1469.65     29.69 o
   2   0   2      274.33      257.18      5.34 o
   3   0   2     1129.01     1298.97     89.39 o
   4   0   2       71.16      115.34     37.39 o
  -4   1   2       99.36      235.27     25.07 o
  -3   1   2      560.29      543.78     17.09 o
  -2   1   2     1321.98     1368.18     29.42 o
  -1   1   2     4586.72     4526.29    101.56 o
   1   1   2     4894.84     4722.52    112.55 o
   2   1   2     1156.09     1155.36     24.46 o
   3   1   2      623.97      575.88     14.05 o
   4   1   2      137.19      126.21     13.81 o
  -4   2   2      908.48      900.07     48.80 o
  -3   2   2      156.55      139.29      6.19 o
  -2   2   2      588.24      627.84     16.51 o
  -1   2   2     3132.21     3154.90     60.16 o
   0   2   2     1602.50     1562.30     24.63 o
   1   2   2     3097.39     3063.98     66.95 o
   2   2   2      635.13      638.47     13.36 o
   3   2   2      151.04      136.25      6.37 o
   4   2   2      868.88      820.82     35.59 o
  -4   3   2       45.58       50.13     10.11 o
  -3   3   2     1198.90     1167.17     37.02 o
  -2   3   2      775.45      799.41     24.15 o
  -1   3   2    18881.94    17411.70    562.24 o
   0   3   2     8215.02     7541.86    178.73 o
   1   3   2    19436.38    17770.92    636.88 o
   2   3   2      830.00      767.41     15.13 o
   3   3   2     1111.39     1047.00     33.27 o
   4   3   2       52.41       54.62      6.57 o
  -5   4   2      727.00      707.98     47.17 o
  -4   4   2      121.55      110.44     13.08 o
  -3   4   2      129.52      118.90      7.70 o
  -2   4   2      380.86      388.55      6.72 o
  -1   4   2     1094.20     1086.12     21.91 o
   0   4   2        1.43        1.03      1.21 o
   1   4   2     1104.01     1085.12     23.73 o
   2   4   2      370.57      378.43     11.10 o
   3   4   2      100.36       90.58     10.75 o
   4   4   2      115.53      102.36      9.91 o
   5   4   2      807.80      682.03     45.24 o
  -5   5   2      529.75      485.92     34.37 o
  -4   5   2       22.48       20.58      8.48 o
  -3   5   2      166.14      173.60      9.97 o
  -2   5   2      485.32      535.52     12.45 o
  -1   5   2     1094.05     1070.61     22.75 o
   0   5   2     1533.22     1579.11     34.76 o
   1   5   2     1214.74     1222.79     25.62 o
   2   5   2      596.10      623.78     16.64 o
   3   5   2      196.25      202.42     14.28 o
   4   5   2       40.62       41.30      6.31 o
   5   5   2      515.44      465.12     35.21 o
  -5   6   2       14.42       10.87      4.94 o
  -4   6   2       16.53       20.76      7.56 o
  -3   6   2      189.84      188.74     17.50 o
  -2   6   2      447.31      425.71      8.75 o
  -1   6   2      313.29      330.36      7.69 o
   0   6   2      103.24      115.66      5.16 o
   1   6   2      304.72      333.10      8.33 o
   2   6   2      409.64      400.31     11.95 o
   3   6   2      193.07      186.59     14.21 o
   4   6   2       23.45       25.84      5.49 o
   5   6   2        9.51        7.59      6.08 o
  -5   7   2      461.69      392.06     27.09 o
  -4   7   2      223.69      218.07     19.26 o
  -3   7   2     1057.75     1002.01     55.35 o
  -2   7   2     2322.56     2351.20     50.33 o
  -1   7   2     2748.64     2910.99     69.69 o
   0   7   2       16.41       36.59      2.38 o
   1   7   2     2792.26     2911.86     67.56 o
   2   7   2     2212.14     2280.37     56.38 o
   3   7   2     1155.82     1103.91     56.55 o
   4   7   2      249.10      218.92     18.05 o
   5   7   2      458.43      432.41     33.85 o
  -4   8   2      310.70      309.19     22.99 o
  -3   8   2      782.10      806.40     46.27 o
  -2   8   2     1075.32     1114.42     23.73 o
  -1   8   2      571.37      596.00     14.85 o
   0   8   2        0.39        0.78      0.74 o
   1   8   2      581.12      591.13     15.79 o
   2   8   2     1044.17     1099.51     25.00 o
   3   8   2      798.89      771.65     40.88 o
   4   8   2      338.22      296.86     19.09 o
   5   8   2      414.38      405.58     31.41 o
  -5   9   2       68.33       48.92      6.95 o
  -4   9   2      141.41      163.75     15.85 o
  -3   9   2      909.80      854.23     48.08 o
  -2   9   2      224.69      205.57      6.85 o
  -1   9   2      375.56      381.82      9.93 o
   0   9   2      905.40      846.87     16.15 o
   1   9   2      371.52      378.84     10.18 o
   2   9   2      149.84      137.08      7.62 o
   3   9   2      878.05      807.66     43.27 o
   4   9   2      157.54      155.99     12.74 o
   5   9   2       65.07       62.30     10.50 o
  -4  10   2      188.46      178.04     17.49 o
  -3  10   2      704.62      753.09     43.48 o
  -2  10   2      186.42      184.08      8.84 o
  -1  10   2       45.36       62.62      7.97 o
   0  10   2       67.46       76.01      5.35 o
   1  10   2       41.29       68.16      5.92 o
   2  10   2      175.37      192.75     10.11 o
   3  10   2      697.93      695.64     37.70 o
   4  10   2      160.58      134.29     34.79 o
   5  10   2       18.10        9.05      5.41 o
  -4  11   2      135.71      141.71     15.55 o
  -3  11   2      757.35      790.66     45.11 o
  -2  11   2       14.29       13.53      5.01 o
  -1  11   2     1767.60     1874.11     51.60 o
   0  11   2       18.03       10.12      3.22 o
   1  11   2     1711.97     1724.27     50.74 o
   2  11   2       14.09       17.48      3.33 o
   3  11   2      768.06      759.21     39.88 o
   4  11   2      140.52      121.07     37.34 o
  -4  12   2      280.17      294.08     24.62 o
  -3  12   2       81.70       95.79     14.47 o
  -2  12   2      166.30      156.01     12.06 o
  -1  12   2      221.39      208.37     10.58 o
   0  12   2      655.63      680.94     26.39 o
   1  12   2      233.09      227.50     11.23 o
   2  12   2      186.51      175.25      8.97 o
   3  12   2       98.76       94.67     13.02 o
   4  12   2      295.23      312.80     37.60 o
  -4  13   2      299.75      319.63     23.24 o
  -3  13   2      314.21      300.40     25.82 o
  -2  13   2      794.94      735.79     25.69 o
  -1  13   2       71.49       72.76      8.01 o
   0  13   2        2.38        5.26      3.21 o
   1  13   2       69.12       67.85      7.64 o
   2  13   2      698.47      656.84     22.78 o
   3  13   2      314.36      270.11     20.19 o
   4  13   2      289.40      322.74     27.98 o
  -4  14   2       63.61       57.12      7.48 o
  -3  14   2       77.07       81.93     11.99 o
  -2  14   2      177.89      162.04     11.25 o
  -1  14   2      177.70      192.42     14.20 o
   0  14   2      655.44      663.23     30.75 o
   1  14   2      170.76      185.16     11.58 o
   2  14   2      167.51      152.75      9.26 o
   3  14   2       73.20       66.17      7.82 o
   4  14   2       49.96       50.96      9.26 o
  -3  15   2      327.41      338.08     23.66 o
  -2  15   2      269.31      252.56     15.73 o
  -1  15   2     1084.17     1166.79     52.54 o
   0  15   2       66.19       81.56      8.54 o
   1  15   2     1078.92     1166.24     43.79 o
   2  15   2      267.04      245.34     13.69 o
   3  15   2      355.61      318.33     16.00 o
  -3  16   2      181.83      171.43     10.20 o
  -2  16   2       68.22       65.20      8.54 o
  -1  16   2        9.46       10.65      4.50 o
   0  16   2      230.59      247.22     14.61 o
   1  16   2       10.08       12.59      3.84 o
   2  16   2       80.26       78.49      8.76 o
   3  16   2      170.42      143.87      8.13 o
  -3  17   2       27.99       27.30      5.82 o
  -2  17   2      123.42      119.63     10.24 o
  -1  17   2       70.52       73.83      8.21 o
   0  17   2       12.56       11.96      4.06 o
   1  17   2       68.96       69.47      7.17 o
   2  17   2      122.94      112.44      9.44 o
  -2  18   2       32.82       19.97      6.24 o
  -1  18   2      214.23      247.54     15.34 o
   0  18   2       44.98       52.46      6.35 o
   1  18   2      210.56      237.56     13.64 o
   2  18   2       33.63       23.85      6.92 o
  -2  19   2        6.58        5.51      3.43 o
  -1  19   2      394.39      430.48     18.19 o
   0  19   2      207.59      206.60     11.04 o
   1  19   2      410.01      444.29     17.38 o
  -1  20   2       87.68       87.63     10.50 o
   0  20   2       96.04       90.53      6.02 o
   1  20   2       86.32      124.39      9.36 o
   1   0   3     2453.19     2309.04     43.19 o
   2   0   3     2148.23     2132.40     48.30 o
   3   0   3     1864.88     2069.08    107.76 o
   4   0   3      447.83      555.96    344.14 o
  -4   1   3      692.26     1037.11     86.01 o
  -3   1   3      618.09      583.69     15.13 o
  -2   1   3      285.88      278.38      7.40 o
  -1   1   3     2311.14     2282.44     42.59 o
   0   1   3      259.34      236.20      5.25 o
   1   1   3     2251.14     2222.37     42.34 o
   2   1   3      230.58      225.00      6.32 o
   3   1   3      558.19      513.58     15.07 o
   4   1   3      694.70      727.76    121.43 o
  -4   2   3      197.92      210.90     57.05 o
  -3   2   3      632.92      641.49     15.84 o
  -2   2   3     2395.76     2459.90     59.21 o
  -1   2   3     2291.35     2603.08     74.84 o
   0   2   3     3625.13     3632.25     67.40 o
   1   2   3     2325.93     2482.42     70.42 o
   2   2   3     2191.05     2188.91     50.06 o
   3   2   3      625.44      624.30     29.47 o
   4   2   3      180.77      203.47     44.46 o
  -4   3   3      659.32      641.89     39.60 o
  -3   3   3      820.94      772.53     25.95 o
  -2   3   3     1264.73     1328.67     33.51 o
  -1   3   3      921.89      909.11     15.10 o
   0   3   3        1.69        2.29      1.20 o
   1   3   3      825.39      804.94     15.20 o
   2   3   3     1221.13     1225.27     25.87 o
   3   3   3      818.37      755.12     27.98 o
   4   3   3      724.80      690.67     40.33 o
  -4   4   3      304.78      307.70     23.65 o
  -3   4   3      779.34      796.98     30.04 o
  -2   4   3      965.56      923.10     25.07 o
  -1   4   3      777.77      834.44     16.87 o
   0   4   3       96.84      108.55      4.36 o
   1   4   3      809.41      859.70     15.88 o
   2   4   3      899.28      909.99     25.63 o
   3   4   3      700.05      719.76     37.03 o
   4   4   3      359.40      362.21     26.49 o
   5   4   3      335.35      309.37     24.18 o
  -5   5   3       50.30       45.71     10.61 o
  -4   5   3       55.27       41.01      9.14 o
  -3   5   3      331.84      310.73     13.59 o
  -2   5   3     2141.75     2129.42     44.31 o
  -1   5   3      998.04     1009.72     20.71 o
   0   5   3      604.10      617.43     12.68 o
   1   5   3      958.11      954.86     21.01 o
   2   5   3     2266.70     2371.19     66.11 o
   3   5   3      298.85      278.70     16.87 o
   4   5   3       38.69       25.74     13.31 o
   5   5   3       63.14       61.99     10.66 o
  -5   6   3      412.35      394.29     28.50 o
  -4   6   3      136.24      146.32     16.09 o
  -3   6   3      506.52      507.11     31.89 o
  -2   6   3     2633.14     2411.46     55.40 o
  -1   6   3      181.97      174.69      5.67 o
   0   6   3      164.50      131.04      5.17 o
   1   6   3      198.10      190.53      6.06 o
   2   6   3     2502.29     2325.15     61.75 o
   3   6   3      481.59      493.87     26.26 o
   4   6   3      169.99      176.29     25.48 o
   5   6   3      372.18      361.69     36.35 o
  -5   7   3      109.31      112.95     13.31 o
  -4   7   3      115.54      102.45     15.04 o
  -3   7   3      528.03      526.33     34.53 o
  -2   7   3     1628.38     1505.12     32.04 o
  -1   7   3      532.74      575.69     14.45 o
   0   7   3     1038.84     1002.60     22.23 o
   1   7   3      576.92      603.41     15.67 o
   2   7   3     1629.36     1559.50     39.15 o
   3   7   3      477.04      457.40     34.82 o
   4   7   3      144.18      121.33     22.26 o
   5   7   3      109.19      117.68     20.28 o
  -5   8   3      226.78      208.48     20.80 o
  -4   8   3       26.72       27.12      8.23 o
  -3   8   3      193.79      195.70     18.53 o
  -2   8   3      976.68      948.51     22.68 o
  -1   8   3       98.72       91.59      4.83 o
   0   8   3      436.20      442.93     11.21 o
   1   8   3      106.93       93.84      5.39 o
   2   8   3      913.99      985.10     26.26 o
   3   8   3      177.28      185.91     13.78 o
   4   8   3       40.74       40.82     13.78 o
   5   8   3      244.60      218.42     21.22 o
  -4   9   3       13.10       22.39      7.05 o
  -3   9   3      477.82      461.72     29.84 o
  -2   9   3      102.66      100.91      4.55 o
  -1   9   3      824.78      877.29     21.44 o
   0   9   3      661.71      643.32     16.11 o
   1   9   3      969.73     1035.28     28.32 o
   2   9   3      115.39      123.22      6.19 o
   3   9   3      435.08      392.31     28.91 o
   4   9   3       10.05       19.09     11.80 o
   5   9   3      153.10      176.19     18.10 o
  -4  10   3       43.55       46.35      9.37 o
  -3  10   3     1448.13     1435.21     76.79 o
  -2  10   3      581.30      627.34     23.78 o
  -1  10   3      240.38      253.43      7.28 o
   0  10   3      109.20      114.50      6.62 o
   1  10   3      206.39      222.43      7.46 o
   2  10   3      587.01      626.47     21.97 o
   3  10   3     1408.73     1320.55    124.00 o
   4  10   3       59.90       62.61     14.93 o
   5  10   3       50.93       60.53      9.46 o
  -4  11   3      210.41      200.57     18.86 o
  -3  11   3       76.29       73.60     12.44 o
  -2  11   3      784.50      759.01     29.31 o
  -1  11   3      374.17      365.10     14.70 o
   0  11   3      148.02      139.14      9.96 o
   1  11   3      378.73      348.43     11.29 o
   2  11   3      850.75      792.83     24.43 o
   3  11   3       91.49       74.94     10.89 o
   4  11   3      182.27      173.38     24.65 o
  -4  12   3       12.74       14.78      8.74 o
  -3  12   3      134.28      126.74     18.29 o
  -2  12   3      216.68      226.45     14.08 o
  -1  12   3      602.12      601.94     21.82 o
   0  12   3       14.29       13.17      4.77 o
   1  12   3      641.18      630.66     26.05 o
   2  12   3      231.74      243.75     10.55 o
   3  12   3      165.32      135.05     15.19 o
   4  12   3       15.62       19.45      8.42 o
  -4  13   3      100.86      101.82     13.42 o
  -3  13   3       38.63       42.12     11.51 o
  -2  13   3      457.40      439.33     20.22 o
  -1  13   3      170.64      186.34     11.72 o
   0  13   3      151.52      153.90     10.53 o
   1  13   3      134.59      132.21     10.32 o
   2  13   3      444.88      412.90     15.56 o
   3  13   3       49.41       44.49      6.92 o
   4  13   3      109.72      113.26     15.29 o
  -4  14   3       21.24       10.36      4.56 o
  -3  14   3      572.25      546.43     34.51 o
  -2  14   3      229.96      232.98     13.26 o
  -1  14   3       44.57       45.23      8.78 o
   0  14   3      102.39       99.54      9.67 o
   1  14   3       60.58       64.36      6.75 o
   2  14   3      191.73      185.61     11.67 o
   3  14   3      580.92      456.31     71.82 o
   4  14   3       13.40        6.97      4.73 o
  -3  15   3       49.64       46.58      7.65 o
  -2  15   3      114.14      111.60     10.22 o
  -1  15   3       14.34       11.87      4.90 o
   0  15   3     1579.69     1739.88     77.83 o
   1  15   3       17.00       15.27      4.03 o
   2  15   3      130.59      133.55      9.05 o
   3  15   3       58.87       41.94      5.61 o
  -3  16   3       60.43       60.31      6.64 o
  -2  16   3       39.89       34.55      5.71 o
  -1  16   3      937.22     1031.19     44.37 o
   0  16   3      569.25      591.09     25.86 o
   1  16   3      920.89      964.35     36.84 o
   2  16   3       30.16       22.84      4.53 o
   3  16   3       59.09       42.28      5.93 o
  -3  17   3      100.94       98.91     10.14 o
  -2  17   3      156.00      132.22     11.60 o
  -1  17   3      271.11      283.36     19.40 o
   0  17   3       74.17       86.06      8.09 o
   1  17   3      216.19      220.24     12.56 o
   2  17   3      142.90      125.72      9.83 o
  -2  18   3        6.24        3.38      3.95 o
  -1  18   3       85.52       98.10      9.09 o
   0  18   3      140.07      164.50     10.42 o
   1  18   3       84.09       90.46      7.79 o
   2  18   3       11.59        6.98      2.53 o
  -2  19   3      214.07      209.58     14.82 o
  -1  19   3       33.40       32.19      5.49 o
   0  19   3     1108.19     1272.12     58.58 o
   1  19   3       39.51       32.78      3.99 o
   0  20   3      142.38      172.09     11.39 o
   0   0   4      735.90      709.84     19.82 o
   1   0   4      630.91      628.75     10.35 o
   2   0   4     3201.74     3302.65     75.52 o
   3   0   4       66.23       58.43      4.57 o
   4   0   4      191.06      225.57     87.52 o
  -4   1   4      168.28      311.45     34.43 o
  -3   1   4      403.62      426.86     14.76 o
  -2   1   4       36.94       38.97      2.18 o
  -1   1   4      555.40      524.87      9.73 o
   0   1   4     2418.14     2339.98     42.76 o
   1   1   4      531.12      502.71      9.97 o
   2   1   4       32.97       33.37      2.13 o
   3   1   4      404.14      376.53     13.25 o
   4   1   4      206.03      262.69     82.56 o
  -4   2   4      114.19      103.13     13.57 o
  -3   2   4     1003.26      932.37     30.08 o
  -2   2   4      330.28      364.17      9.24 o
  -1   2   4     1661.21     1795.23     32.69 o
   0   2   4       71.05       59.73      3.09 o
   1   2   4     1590.80     1659.04     30.84 o
   2   2   4      330.14      359.73      7.87 o
   3   2   4     1136.09      974.50     50.25 o
   4   2   4      117.45      121.68     12.93 o
  -4   3   4      201.44      191.48     24.86 o
  -3   3   4      311.85      315.31     21.27 o
  -2   3   4      690.61      677.26     20.97 o
  -1   3   4     3005.48     3160.90     59.30 o
   0   3   4       32.88       29.01      2.44 o
   1   3   4     3057.26     3224.48     64.57 o
   2   3   4      679.31      697.48     14.22 o
   3   3   4      289.19      255.30     12.09 o
   4   3   4      157.93      144.47     17.94 o
  -4   4   4      778.16      807.05     65.89 o
  -3   4   4        2.82        3.52      4.75 o
  -2   4   4      590.97      540.71     20.16 o
  -1   4   4     1154.87     1282.18     21.74 o
   0   4   4     2307.37     2502.15     45.92 o
   1   4   4     1109.05     1217.43     23.20 o
   2   4   4      447.43      468.75     12.32 o
   3   4   4        4.78        5.41      2.45 o
   4   4   4      789.17      781.99     47.36 o
  -5   5   4      927.06      856.71     59.91 o
  -4   5   4      515.37      463.93     43.01 o
  -3   5   4      153.94      150.10     15.10 o
  -2   5   4     1201.61     1019.16     35.65 o
  -1   5   4     2070.70     2266.65     48.59 o
   0   5   4      209.93      193.40      5.97 o
   1   5   4     2120.90     2361.63     51.97 o
   2   5   4     1208.21     1161.05     27.15 o
   3   5   4      119.85      111.42     12.71 o
   4   5   4      508.36      466.83     28.83 o
   5   5   4      949.56      974.55     62.04 o
  -5   6   4        0.52       -0.62      2.29 o
  -4   6   4     1402.58     1328.91     98.29 o
  -3   6   4      670.56      635.61     39.03 o
  -2   6   4      162.78      155.28      5.48 o
  -1   6   4     5055.98     5308.43    132.59 o
   0   6   4        6.09        3.64      1.38 o
   1   6   4     4953.94     5203.70    137.46 o
   2   6   4      181.11      180.54      7.53 o
   3   6   4      716.99      674.68     47.32 o
   4   6   4     1418.61     1354.18    105.78 o
   5   6   4        1.15        0.94      2.29 o
  -5   7   4       36.02       33.28      8.68 o
  -4   7   4     1160.14     1146.11     84.61 o
  -3   7   4      502.10      453.90     29.53 o
  -2   7   4       15.58       23.29      2.76 o
  -1   7   4      396.76      401.18      9.48 o
   0   7   4      881.59      873.22     19.17 o
   1   7   4      390.54      382.25      9.17 o
   2   7   4       21.22       30.90      2.72 o
   3   7   4      498.79      414.97     38.38 o
   4   7   4     1124.09     1066.70     86.74 o
   5   7   4       45.13       57.15      9.83 o
  -5   8   4       18.06        8.68      5.25 o
  -4   8   4       55.92       60.05     10.60 o
  -3   8   4     1020.62     1038.24     56.50 o
  -2   8   4      263.28      252.64     10.26 o
  -1   8   4     2678.52     2901.15     75.11 o
   0   8   4     1345.89     1287.18     27.51 o
   1   8   4     2683.71     2848.06     74.32 o
   2   8   4      277.22      264.85     10.31 o
   3   8   4      983.44      897.02    115.19 o
   4   8   4       32.35       50.34     15.71 o
   5   8   4       14.21        5.88      5.04 o
  -5   9   4      167.36      132.30     25.07 o
  -4   9   4       15.61       13.14      6.21 o
  -3   9   4      521.16      533.33     33.29 o
  -2   9   4       69.45       68.13      4.43 o
  -1   9   4       77.24       84.36      4.71 o
   0   9   4      290.73      378.61     37.39 o
   1   9   4       88.15       89.68      5.22 o
   2   9   4       59.97       57.78      5.18 o
   3   9   4      530.71      462.27     68.05 o
   4   9   4       17.72       16.17      9.57 o
   5   9   4      182.41      214.52     18.15 o
  -4  10   4      216.62      203.17     18.66 o
  -3  10   4      689.07      710.40     39.99 o
  -2  10   4      323.53      315.66     14.78 o
  -1  10   4      870.33      903.14     21.17 o
   0  10   4        0.94        2.69      1.14 o
   1  10   4      786.54      769.73     22.15 o
   2  10   4      340.38      331.43     12.81 o
   3  10   4      662.52      556.85     81.46 o
   4  10   4      233.27      225.28     27.20 o
   5  10   4      191.80      213.94     17.73 o
  -4  11   4      104.90      110.02     15.87 o
  -3  11   4       15.14       16.52      6.53 o
  -2  11   4       94.14       91.33      7.65 o
  -1  11   4      822.28      852.41     30.41 o
   0  11   4      500.43      515.41     22.86 o
   1  11   4      812.39      818.54     24.87 o
   2  11   4       86.01       78.90      5.92 o
   3  11   4       16.67       13.55      5.10 o
   4  11   4      104.03      113.21     17.89 o
  -4  12   4       54.68       51.30     12.82 o
  -3  12   4      188.41      170.93     22.69 o
  -2  12   4      697.84      641.30     28.03 o
  -1  12   4     1431.61     1414.46     46.60 o
   0  12   4      410.27      382.16     18.36 o
   1  12   4     1434.90     1425.47     65.40 o
   2  12   4      667.28      627.29     20.50 o
   3  12   4      156.44      137.97     21.01 o
   4  12   4       76.69       74.05     13.10 o
  -4  13   4      215.63      187.22     18.40 o
  -3  13   4      184.49      187.79     22.14 o
  -2  13   4       72.26       79.16      7.58 o
  -1  13   4     1437.63     1461.95     57.11 o
   0  13   4      309.98      315.89     15.01 o
   1  13   4     1435.22     1381.88     56.24 o
   2  13   4       66.08       66.05      5.04 o
   3  13   4      165.97      183.05     21.48 o
   4  13   4      222.88      217.43     20.02 o
  -4  14   4       21.22       12.12      4.28 o
  -3  14   4      254.20      257.52     21.58 o
  -2  14   4       97.95       96.60      9.41 o
  -1  14   4       46.13       43.29      8.94 o
   0  14   4      675.65      688.45     29.67 o
   1  14   4       74.45       74.05      6.68 o
   2  14   4       69.98       64.40      5.64 o
   3  14   4      260.91      208.93     25.90 o
   4  14   4       19.43       10.40      4.78 o
  -3  15   4       53.28       55.76      9.14 o
  -2  15   4        2.13        2.38      1.84 o
  -1  15   4      641.67      639.71     30.49 o
   0  15   4       91.03       92.50      8.42 o
   1  15   4      649.33      639.29     25.01 o
   2  15   4        0.98        0.02      1.79 o
   3  15   4       56.94       43.27      5.36 o
  -3  16   4      304.94      279.01     15.06 o
  -2  16   4      474.67      430.51     28.86 o
  -1  16   4      203.37      243.45     15.34 o
   0  16   4       28.43       28.93      5.84 o
   1  16   4      206.06      233.73     13.28 o
   2  16   4      467.95      432.86     27.71 o
  -3  17   4       44.83       50.50      7.44 o
  -2  17   4       51.91       49.62      5.70 o
  -1  17   4       83.42       87.22      8.40 o
   0  17   4        0.42        0.03      1.23 o
   1  17   4       79.18       80.96      7.18 o
   2  17   4       47.38       41.56      5.73 o
  -2  18   4      154.38      144.88     13.89 o
  -1  18   4        7.33        4.32      3.15 o
   0  18   4       13.66       10.75      3.32 o
   1  18   4       14.98       10.22      2.63 o
   2  18   4      175.76      161.66     10.39 o
  -1  19   4       29.16       33.99      5.30 o
   0  19   4      486.82      503.77     34.37 o
   1  19   4       27.78       35.58      4.68 o
   0  20   4      289.34      357.17     21.69 o
   1   0   5      748.96      739.96     15.36 o
   2   0   5     1192.45     1221.04     25.22 o
   3   0   5      559.71      549.40     22.31 o
   5   0   5      605.96      610.89     49.40 o
  -4   1   5      901.64     1039.40     84.19 o
  -3   1   5      115.04      116.06      7.57 o
  -2   1   5     1980.19     2046.21     44.15 o
  -1   1   5     3192.95     3189.75     69.95 o
   0   1   5     2227.06     2165.45     41.91 o
   1   1   5     3147.23     3144.31     68.49 o
   2   1   5     2045.16     2145.83     47.74 o
   3   1   5      100.83       94.75      9.65 o
   4   1   5      856.86      892.38     86.98 o
  -5   2   5      351.37      334.75     31.05 o
  -4   2   5      384.96      535.38     46.86 o
  -3   2   5      152.99      150.17      8.99 o
  -2   2   5     3031.15     3015.54     72.99 o
  -1   2   5      313.35      302.71      6.27 o
   0   2   5      940.77      981.93     17.94 o
   1   2   5      302.73      303.95      6.55 o
   2   2   5     3172.57     3159.59     71.07 o
   3   2   5      142.25      161.58     19.35 o
   4   2   5      363.51      336.10     24.84 o
  -4   3   5      945.74      935.13     78.06 o
  -3   3   5      105.83       87.05     11.89 o
  -2   3   5     1556.52     1516.65     36.70 o
  -1   3   5      273.60      262.36      6.00 o
   0   3   5      684.03      657.83     11.86 o
   1   3   5      316.17      310.35      5.98 o
   2   3   5     1571.19     1522.32     33.19 o
   3   3   5      103.12       89.08     16.54 o
   4   3   5      977.93      992.70     55.60 o
  -4   4   5      259.72      273.54     32.24 o
  -3   4   5      482.59      437.86     29.95 o
  -2   4   5      595.64      596.43     27.63 o
  -1   4   5      905.68      916.39     16.32 o
   0   4   5      274.03      282.72      6.99 o
   1   4   5      988.18      976.01     17.52 o
   2   4   5      551.01      574.54     14.54 o
   3   4   5      464.80      447.03     49.77 o
   4   4   5      249.90      247.72     22.17 o
  -5   5   5        7.60        3.95      6.08 o
  -4   5   5      191.82      197.67     25.12 o
  -3   5   5      449.66      436.99     29.22 o
  -2   5   5     2367.71     2337.13    128.97 o
  -1   5   5      637.48      621.18     10.96 o
   0   5   5     6091.67     6158.63    136.39 o
   1   5   5      629.02      594.46     11.50 o
   2   5   5     2340.89     2458.39     62.67 o
   3   5   5      404.34      391.75     40.56 o
   4   5   5      175.60      166.97     19.27 o
   5   5   5        4.51        3.17      3.85 o
  -5   6   5       30.20       19.24      8.16 o
  -4   6   5      421.02      413.59     38.53 o
  -3   6   5      230.56      246.00     21.69 o
  -2   6   5     3426.72     3185.55    240.84 o
  -1   6   5       90.40       82.21      3.57 o
   0   6   5      113.15      203.09     15.41 o
   1   6   5       98.58       93.58      3.74 o
   2   6   5     3536.30     3470.58    107.35 o
   3   6   5      258.49      268.24     30.63 o
   4   6   5      402.22      401.00     40.36 o
   5   6   5       40.41       46.18      8.53 o
  -5   7   5      177.87      153.31     17.63 o
  -4   7   5      601.89      632.21     51.69 o
  -3   7   5       51.17       45.80     10.48 o
  -2   7   5      287.32      244.00     23.74 o
  -1   7   5       77.16      104.91      4.78 o
   0   7   5        1.07        7.02      1.66 o
   1   7   5       82.65       98.35      3.81 o
   2   7   5      263.30      253.75      9.99 o
   3   7   5       62.83       69.06     15.50 o
   4   7   5      579.14      590.61     52.78 o
   5   7   5      212.76      231.16     19.55 o
  -5   8   5      105.94       82.06     16.75 o
  -4   8   5      485.78      510.42     41.92 o
  -3   8   5      167.79      155.17     17.05 o
  -2   8   5       70.48       61.55     12.69 o
  -1   8   5      513.03      542.97     14.22 o
   0   8   5      492.98      482.92     11.10 o
   1   8   5      539.37      540.24     14.16 o
   2   8   5       78.84       77.17      4.19 o
   3   8   5      182.17      160.22     24.91 o
   4   8   5      465.63      457.84     44.10 o
   5   8   5      128.81      135.42     13.47 o
  -5   9   5       60.35       35.41     21.32 o
  -4   9   5       92.29       97.23     12.51 o
  -3   9   5     2023.75     1922.67    105.45 o
  -2   9   5     1286.41     1305.66     87.52 o
  -1   9   5      213.18      224.81      7.70 o
   0   9   5      233.48      247.24      7.97 o
   1   9   5      241.84      242.50      8.41 o
   2   9   5     1260.86     1117.70     49.22 o
   3   9   5     2068.67     2051.92    155.54 o
   4   9   5       70.73       71.56     17.68 o
   5   9   5       63.92       84.71     10.56 o
  -4  10   5       58.89       59.74     11.69 o
  -3  10   5      313.68      298.84     24.20 o
  -2  10   5      286.74      296.88     19.03 o
  -1  10   5        5.21       11.44      3.27 o
   0  10   5     2813.11     2619.25     89.90 o
   1  10   5        3.38        7.71      2.53 o
   2  10   5      295.90      259.20     10.89 o
   3  10   5      351.56      320.29     33.33 o
   4  10   5       60.09       66.83     14.82 o
  -4  11   5      159.66      134.43     19.01 o
  -3  11   5       35.75       37.65      9.42 o
  -2  11   5     1493.66     1532.00    115.53 o
  -1  11   5      228.78      259.12     16.03 o
   0  11   5       79.74       67.95      6.66 o
   1  11   5      234.22      227.48     11.42 o
   2  11   5     1401.85     1289.12     49.51 o
   3  11   5       22.37       25.90     15.55 o
   4  11   5      187.85      169.01     20.23 o
  -4  12   5       21.28       15.31      7.57 o
  -3  12   5       85.25       82.02     18.48 o
  -2  12   5      276.07      302.06     27.92 o
  -1  12   5       31.24       25.73      3.79 o
   0  12   5     2765.56     2633.32    108.23 o
   1  12   5       14.85       11.13      3.81 o
   2  12   5      303.97      274.17     18.14 o
   3  12   5       86.04       93.09     15.50 o
   4  12   5       12.91        9.52      6.92 o
  -4  13   5      329.22      304.78     23.74 o
  -3  13   5      411.98      407.61     35.80 o
  -2  13   5      158.14      153.92     18.10 o
  -1  13   5     1095.42     1109.91     50.88 o
   0  13   5      986.46      991.78     40.82 o
   1  13   5     1080.20      984.20     46.26 o
   2  13   5      146.65      125.99      7.84 o
   3  13   5      424.39      418.84     34.53 o
   4  13   5      330.16      326.84     29.54 o
  -4  14   5       99.06       86.75      9.39 o
  -3  14   5       66.94       74.29     11.95 o
  -2  14   5       63.67       52.38     11.48 o
  -1  14   5       13.46       15.52      5.09 o
   0  14   5      772.35      814.24     31.60 o
   1  14   5        9.51       11.04      3.10 o
   2  14   5       84.96       71.84      7.90 o
   3  14   5       54.09       56.37     10.09 o
  -3  15   5       56.46       54.84      8.31 o
  -2  15   5       23.47       18.82      5.04 o
  -1  15   5      104.44      106.70      9.97 o
   0  15   5      417.73      429.98     20.12 o
   1  15   5      106.79       97.90      8.34 o
   2  15   5       13.98       11.26      3.38 o
   3  15   5       67.54       55.90      7.23 o
  -3  16   5        9.64        4.22      2.52 o
  -2  16   5       98.16      100.55      9.22 o
  -1  16   5      147.39      171.52     11.56 o
   0  16   5      576.26      623.08     35.23 o
   1  16   5      135.66      132.72     10.67 o
   2  16   5      112.44      115.09     12.84 o
  -3  17   5      194.95      189.14     13.42 o
  -2  17   5      238.61      212.25     26.26 o
  -1  17   5      209.45      208.04     13.21 o
   0  17   5        1.31        2.41      2.21 o
   1  17   5      211.04      187.10     20.73 o
   2  17   5      234.37      205.55     42.49 o
  -2  18   5       30.81       28.19      5.98 o
  -1  18   5      159.31      168.23     18.59 o
   0  18   5        1.75        3.88      2.33 o
   1  18   5      184.40      175.99     17.17 o
  -1  19   5        7.63        2.86      2.45 o
   0  19   5      111.23      126.70      7.48 o
   1  19   5        8.50        4.64      2.19 o
   0   0   6       37.93       27.89      2.11 o
   1   0   6     2039.26     2358.41     49.86 o
   2   0   6     1434.23     1407.87     34.82 o
   3   0   6       49.19       47.28      4.75 o
   5   0   6     1025.63     1158.70     85.34 o
  -4   1   6      300.90      528.46     52.16 o
  -3   1   6      581.83      581.21     23.40 o
  -2   1   6      710.05      681.51     29.34 o
  -1   1   6     5890.76     5965.63    149.99 o
   0   1   6      234.39      249.93      5.23 o
   1   1   6     5575.83     5636.81    142.91 o
   2   1   6      623.99      562.32     17.03 o
   3   1   6      536.85      558.79     32.81 o
   4   1   6      260.03      438.97     50.03 o
  -5   2   6       48.30       69.01     12.74 o
  -4   2   6      699.98      711.05     64.74 o
  -3   2   6      249.24      239.80     16.90 o
  -2   2   6      591.90      569.16     15.89 o
  -1   2   6      371.27      344.58      8.82 o
   0   2   6     2646.58     2781.80     56.67 o
   1   2   6      375.93      346.01      9.16 o
   2   2   6      622.97      597.25     14.42 o
   3   2   6      232.20      237.92     24.96 o
   4   2   6      680.06      705.25     41.07 o
   5   2   6       52.78       47.17     13.86 o
  -5   3   6      176.70      196.99     23.40 o
  -4   3   6       12.54       20.49     11.49 o
  -3   3   6       76.43       67.75      6.42 o
  -2   3   6     1428.12     1425.97     38.43 o
  -1   3   6     1572.28     1616.12     32.47 o
   0   3   6      922.25      905.14     16.69 o
   1   3   6     1642.38     1713.24     34.47 o
   2   3   6     1512.72     1376.86     54.44 o
   3   3   6       88.95      101.04     15.76 o
   4   3   6       19.21       23.27      7.66 o
   5   3   6      211.63      202.40     18.36 o
  -4   4   6      525.81      538.92     50.29 o
  -3   4   6      577.71      549.73     31.18 o
  -2   4   6      676.62      657.36     18.85 o
  -1   4   6      474.41      508.23      9.00 o
   0   4   6       45.35       39.93      2.47 o
   1   4   6      474.45      486.25      8.65 o
   2   4   6      697.77      713.20     19.60 o
   3   4   6      636.86      661.75     51.95 o
   4   4   6      538.15      537.96     35.42 o
   5   4   6      387.22      350.97     24.03 o
  -5   5   6      144.93      158.66     18.62 o
  -4   5   6      116.40      114.10     21.06 o
  -3   5   6     1036.44     1034.44     53.28 o
  -2   5   6     1745.88     1622.86     92.11 o
  -1   5   6      237.29      264.50      5.69 o
   0   5   6     7298.87     7680.64    182.08 o
   1   5   6      218.99      252.48      5.79 o
   2   5   6     1707.42     1686.31     46.93 o
   3   5   6     1000.70     1026.51     78.42 o
   4   5   6      145.88      145.21     17.18 o
  -5   6   6       73.90       71.51     15.97 o
  -4   6   6      134.80      151.54     20.75 o
  -3   6   6      135.27      121.47     16.15 o
  -2   6   6       44.04       49.02      6.04 o
  -1   6   6      154.86      178.23      6.31 o
   0   6   6       76.85       65.81      4.17 o
   1   6   6      154.93      174.55      5.92 o
   2   6   6       45.08       49.44      4.24 o
   3   6   6      149.68      209.78     23.82 o
   4   6   6      112.27      120.32     14.05 o
   5   6   6       61.43       62.98     10.35 o
  -5   7   6      345.96      367.62     47.58 o
  -4   7   6       51.99       70.47     15.39 o
  -3   7   6      404.44      389.85     27.66 o
  -2   7   6      477.76      464.03     37.70 o
  -1   7   6       20.30       13.53      1.80 o
   0   7   6      407.19      442.05     10.00 o
   2   7   6      489.36      488.29     20.55 o
   3   7   6      312.47      299.02     34.58 o
   4   7   6       56.59       72.50     10.98 o
   5   7   6      390.39      418.79     28.76 o
  -5   8   6      175.29      195.53     46.18 o
  -4   8   6      371.97      385.97     34.69 o
  -3   8   6      208.96      183.55     18.68 o
  -2   8   6       30.09       30.27      8.53 o
  -1   8   6      336.29      356.65     10.60 o
   0   8   6      216.90      234.20      6.04 o
   1   8   6      358.34      347.44     14.18 o
   2   8   6       25.69       20.14      4.19 o
   3   8   6      175.05      186.12     26.78 o
   4   8   6      345.27      368.45     38.12 o
   5   8   6      195.49      216.49     18.31 o
  -5   9   6       79.74       84.71     27.82 o
  -4   9   6      742.26      784.22     58.76 o
  -3   9   6      834.16      791.14     46.64 o
  -2   9   6     1743.31     1807.45    117.68 o
  -1   9   6      331.38      325.85      9.61 o
   0   9   6     4955.37     5004.32    145.21 o
   1   9   6      360.16      320.69     11.61 o
   2   9   6     1724.01     1450.30    181.20 o
   3   9   6      819.63      756.35     63.76 o
   4   9   6      759.94      746.78     59.70 o
   5   9   6       71.65       80.40      9.98 o
  -4  10   6      322.95      329.35     27.70 o
  -3  10   6       41.50       37.27      8.92 o
  -2  10   6      531.55      554.88     48.42 o
  -1  10   6      262.63      241.79     12.68 o
   0  10   6       40.19       46.78      3.56 o
   1  10   6      277.61      240.73     11.56 o
   2  10   6      489.74      505.59     30.64 o
   3  10   6       30.80       26.89     12.27 o
   4  10   6      366.23      382.49     41.66 o
  -4  11   6      196.01      199.57     23.36 o
  -3  11   6       60.21       54.08     14.25 o
  -2  11   6      574.97      587.12     43.25 o
  -1  11   6      203.63      201.59     14.31 o
   0  11   6      390.19      376.98     16.77 o
   1  11   6      135.11      151.85     25.64 o
   2  11   6      596.66      614.56     32.12 o
   3  11   6       40.72       36.87     12.27 o
   4  11   6      211.75      217.32     23.09 o
  -4  12   6       65.99       53.03     13.10 o
  -3  12   6      182.89      201.13     26.73 o
  -2  12   6      292.04      262.62     25.44 o
  -1  12   6        3.62        0.80      1.50 o
   0  12   6       42.16       41.13      5.94 o
   1  12   6        3.11        3.17      1.88 o
   2  12   6      269.16      209.20     20.13 o
   3  12   6      177.85      216.28     23.40 o
   4  12   6       68.01       58.09     10.92 o
  -4  13   6     1116.36     1140.23     61.37 o
  -3  13   6      358.88      358.13     33.74 o
  -2  13   6     1205.39     1180.56     79.94 o
  -1  13   6       41.52       38.46      5.46 o
   0  13   6      969.75      905.50     37.17 o
   1  13   6       43.89       37.34      4.64 o
   2  13   6     1297.63     1151.58     79.35 o
   3  13   6      357.82      392.84     30.89 o
   4  13   6     1091.03     1177.48     49.90 o
  -4  14   6       76.71       76.19     13.42 o
  -3  14   6        6.00        6.09      4.65 o
  -2  14   6      185.25      175.91     18.26 o
  -1  14   6      315.65      334.50     17.98 o
   0  14   6       48.14       44.16      5.15 o
   1  14   6      315.65      292.78     22.36 o
   2  14   6      186.22      183.00     15.28 o
   3  14   6        2.77        2.18      3.54 o
   4  14   6       87.16      134.74     11.60 o
  -3  15   6       42.44       44.38      7.33 o
  -2  15   6        9.40        9.05      3.99 o
  -1  15   6       96.63       96.21      7.73 o
   0  15   6        4.45        3.97      2.17 o
   1  15   6       62.82       50.35      6.25 o
   2  15   6        8.08        5.93      2.51 o
   3  15   6       59.88       39.26      5.62 o
  -3  16   6       34.72       33.33      8.53 o
  -2  16   6      149.09      149.46     17.79 o
  -1  16   6      723.79      721.95     30.54 o
   0  16   6      172.07      168.55     15.69 o
   1  16   6      704.80      706.55     43.42 o
   2  16   6      166.15      184.46     13.39 o
  -2  17   6      145.74      132.66     13.68 o
  -1  17   6      102.12       96.67     17.24 o
   0  17   6     1406.54     1481.26     95.83 o
   1  17   6      108.97      105.80      8.62 o
   2  17   6      165.91      157.21     15.55 o
  -2  18   6       31.10       31.05      6.08 o
  -1  18   6      212.53      209.40     26.18 o
   0  18   6       62.95       66.82      9.31 o
   1  18   6      216.63      214.41     24.16 o
  -1  19   6      136.89       99.74      6.76 o
   0  19   6        1.49        2.48      3.22 o
   1  19   6      113.35      149.98     14.98 o
   1   0   7        0.78        3.24      1.18 o
   2   0   7       65.01       57.26      3.72 o
   3   0   7      309.70      306.51     30.53 o
   4   0   7      201.43      404.66    283.19 o
   5   0   7      239.69      357.37     34.11 o
  -3   1   7      474.07      569.05    139.92 o
  -2   1   7      709.64      735.34     19.96 o
  -1   1   7      593.56      544.74     12.25 o
   0   1   7      751.43      759.69     12.77 o
   1   1   7      675.35      640.72     13.69 o
   2   1   7      680.09      709.13     18.77 o
   3   1   7      455.84      481.34     30.30 o
   5   1   7       89.69      113.99     22.52 o
  -5   2   7       34.03       55.70     12.48 o
  -4   2   7     1469.08     1416.22    116.85 o
  -3   2   7      950.71      942.00     45.99 o
  -2   2   7     2140.91     2217.80     55.28 o
  -1   2   7      368.20      356.07      9.08 o
   0   2   7       60.19       77.53      3.26 o
   1   2   7      359.12      339.60      8.96 o
   2   2   7     2171.80     2235.54     57.69 o
   3   2   7      899.39      884.96     45.08 o
   4   2   7     1502.15     1504.44     79.95 o
   5   2   7       59.42       52.76     22.83 o
  -5   3   7       52.47       65.16     11.34 o
  -4   3   7      567.76      602.93     53.72 o
  -3   3   7      166.34      121.51     12.09 o
  -2   3   7      180.78      176.78      6.91 o
  -1   3   7      109.29      109.74      5.84 o
   0   3   7      671.43      741.16     13.77 o
   1   3   7      142.97      155.04      5.85 o
   2   3   7      174.42      173.35      7.47 o
   3   3   7      136.33      110.20     19.35 o
   4   3   7      557.29      579.57     36.66 o
   5   3   7       36.49       39.10      5.88 o
  -5   4   7      383.39      413.43     31.20 o
  -4   4   7       81.81       76.24     22.78 o
  -3   4   7       75.21       87.16     17.73 o
  -2   4   7      145.50      133.91      6.94 o
  -1   4   7      395.77      412.09      9.86 o
   0   4   7     1972.06     2206.68     42.12 o
   1   4   7      337.47      374.25      9.40 o
   2   4   7      120.52      154.14     10.70 o
   3   4   7       99.90      128.97     19.35 o
   4   4   7       67.03       68.99     12.44 o
   5   4   7      342.42      326.21     18.86 o
  -5   5   7      206.54      235.63     22.10 o
  -4   5   7       34.81       39.94     13.83 o
  -3   5   7     1998.61     1969.70    142.02 o
  -2   5   7      542.97      506.57     20.61 o
  -1   5   7     1080.60     1110.07     21.05 o
   0   5   7     1099.88     1029.51     17.90 o
   1   5   7     1133.02     1116.72     25.80 o
   2   5   7      526.17      534.29     15.95 o
   3   5   7     1898.68     1840.84    137.29 o
   4   5   7       41.29       50.60     10.82 o
   5   5   7      206.74      198.49     37.21 o
  -5   6   7       67.41       82.17     15.19 o
  -4   6   7      519.80      499.08     44.98 o
  -3   6   7     1363.27     1283.67     67.32 o
  -2   6   7      968.54      928.05     46.20 o
  -1   6   7      656.16      692.89     14.21 o
   0   6   7     2999.25     3246.68     66.42 o
   1   6   7      664.84      689.43     15.17 o
   2   6   7     1046.61     1050.69     39.56 o
   3   6   7     1375.42     1470.83    105.52 o
   4   6   7      559.03      588.92     38.68 o
   5   6   7       62.44       74.78     10.30 o
  -5   7   7       39.27       35.99     19.55 o
  -4   7   7      209.60      206.61     24.23 o
  -3   7   7      362.70      390.76     25.35 o
  -2   7   7      188.15      194.53     15.28 o
  -1   7   7     1977.41     2004.04     45.47 o
   0   7   7      471.43      458.76      9.46 o
   1   7   7     2004.05     1952.14     62.37 o
   2   7   7      251.50      253.76     16.62 o
   3   7   7      403.77      484.94     42.49 o
   4   7   7      167.38      183.53     17.02 o
   5   7   7       49.95       59.86      9.00 o
  -5   8   7       77.30       95.53     30.06 o
  -4   8   7      123.32      117.01     17.79 o
  -3   8   7      216.90      184.79     18.66 o
  -2   8   7       59.52       56.27     13.31 o
  -1   8   7     1813.27     1830.53     50.18 o
   0   8   7       12.13       16.31      1.57 o
   1   8   7     1675.35     1632.09     66.72 o
   2   8   7       69.79       78.22      9.40 o
   3   8   7      181.42      164.44     24.91 o
   4   8   7      108.28      114.97     13.24 o
   5   8   7       70.22       84.92     10.50 o
  -4   9   7      284.44      283.27     29.64 o
  -3   9   7      799.44      799.12     51.77 o
  -2   9   7       89.09       83.57     15.71 o
  -1   9   7     1650.69     1673.93     56.68 o
   0   9   7      348.06      338.23     10.00 o
   1   9   7     1702.74     1594.49     81.68 o
   2   9   7      101.90       91.66     10.39 o
   3   9   7      791.57      797.17     63.65 o
   4   9   7      257.30      248.14     18.62 o
  -4  10   7       78.73       97.62     15.89 o
  -3  10   7      167.04      168.28     21.97 o
  -2  10   7     1472.51     1504.47    117.58 o
  -1  10   7      131.28      117.54     10.50 o
   0  10   7      778.16      752.75     32.67 o
   1  10   7      139.28      112.52     11.76 o
   2  10   7     1477.06     1450.46     72.69 o
   3  10   7      187.80      175.67     23.19 o
   4  10   7       83.48      103.38     10.92 o
  -4  11   7       20.87       16.51     11.71 o
  -3  11   7      157.32      166.85     24.79 o
  -2  11   7      155.90      163.70     17.69 o
  -1  11   7      475.08      465.77     23.91 o
   0  11   7      200.66      171.74     11.72 o
   1  11   7      478.17      396.49     36.92 o
   2  11   7      213.49      224.84     15.31 o
   3  11   7      167.34      173.17     21.22 o
   4  11   7       26.68       42.14      6.54 o
  -4  12   7      523.92      516.39     43.07 o
  -3  12   7       12.72        6.94      8.48 o
  -2  12   7       94.78       93.64     17.47 o
  -1  12   7       50.31       51.02      7.07 o
   0  12   7      548.75      501.15     40.38 o
   1  12   7       36.54       28.73      6.01 o
   2  12   7       96.12       95.66     10.05 o
   3  12   7       18.58       11.13      6.66 o
   4  12   7      515.95      552.08     27.94 o
  -4  13   7       30.78       10.09      5.47 o
  -3  13   7      325.44      315.89     31.37 o
  -2  13   7       22.26       23.11      7.96 o
  -1  13   7     1118.98     1049.40     37.91 o
   0  13   7        1.61       -0.23      1.40 o
   1  13   7     1176.78     1000.64    161.60 o
   2  13   7       23.59       13.00      5.92 o
   3  13   7      352.19      375.52     27.98 o
   4  13   7       28.98       12.09      3.95 o
  -3  14   7      140.42      137.77     15.06 o
  -2  14   7      672.73      633.25     40.89 o
  -1  14   7        7.40        4.76      3.27 o
   0  14   7      343.50      297.44     26.72 o
   1  14   7        8.11        5.05      3.41 o
   2  14   7      648.69      644.72     38.32 o
   3  14   7      121.28      105.20     11.39 o
  -3  15   7       32.74       17.37      5.22 o
  -2  15   7      114.51      101.59     10.94 o
  -1  15   7      309.46      309.16     18.10 o
   0  15   7       20.30       27.96      4.48 o
   1  15   7      305.78      284.16     41.21 o
   2  15   7       98.51      104.30     10.93 o
  -3  16   7       91.77       83.73      8.53 o
  -2  16   7      133.42      133.44     13.05 o
  -1  16   7      121.18      103.34     12.61 o
   0  16   7      582.48      539.21     47.80 o
   1  16   7      140.38      112.93     15.06 o
   2  16   7      127.25      135.21     16.54 o
  -2  17   7        0.27        1.61      2.39 o
  -1  17   7      226.65      232.51     23.14 o
   0  17   7       22.86       11.94      3.57 o
   1  17   7      224.53      228.12     29.52 o
   2  17   7        0.40        0.99      3.95 o
  -1  18   7        2.53        1.75      2.62 o
   0  18   7      505.91      500.92     95.51 o
   1  18   7        3.48        2.46      2.11 o
   0  19   7      161.79      199.54     21.01 o
   1  19   7        8.73       10.30      5.46 o
   0   0   8     2866.66     3044.58     81.51 o
   1   0   8      592.47      570.97     12.08 o
   2   0   8       11.25        3.63      1.46 o
   4   0   8      641.09      625.81     74.29 o
  -5   1   8      741.22     1186.94     89.08 o
  -4   1   8       83.71       68.75      7.96 o
  -3   1   8     1166.74     1177.30     58.11 o
  -2   1   8       52.25       55.51      3.62 o
  -1   1   8      556.67      574.29     12.22 o
   0   1   8        0.19        0.96      0.34 o
   1   1   8      532.91      541.16     12.69 o
   2   1   8       41.65       43.15      3.42 o
   3   1   8     1168.59     1224.18     63.72 o
   4   1   8       78.23       78.06     11.18 o
  -5   2   8     1041.38     1228.80     84.51 o
  -4   2   8      219.66      211.19     28.60 o
  -3   2   8     1770.45     1715.34     83.80 o
  -2   2   8      188.66      186.88      6.92 o
  -1   2   8     4263.11     4616.14    106.60 o
   0   2   8     6749.52     6993.10    165.48 o
   1   2   8     4225.46     4587.47    112.24 o
   2   2   8      203.84      198.97      6.77 o
   3   2   8     1843.43     1975.91    101.57 o
   4   2   8      214.86      207.58     17.76 o
   5   2   8     1069.84     1238.58     88.67 o
  -5   3   8      129.55      131.15     17.11 o
  -4   3   8      469.76      479.11     47.22 o
  -3   3   8      176.98      154.51     18.02 o
  -2   3   8      597.19      629.59     16.44 o
  -1   3   8      760.56      791.18     17.41 o
   0   3   8      281.67      242.06      6.51 o
   1   3   8      813.14      857.83     17.92 o
   2   3   8      647.01      683.69     20.33 o
   3   3   8      187.71      197.56     23.30 o
   4   3   8      486.95      538.68     33.62 o
   5   3   8      145.50      124.00     12.79 o
  -5   4   8      157.67      164.07     17.68 o
  -4   4   8      195.95      186.02     26.89 o
  -3   4   8      326.11      276.50     30.63 o
  -2   4   8      556.51      508.06     15.83 o
  -1   4   8      176.07      207.63      6.41 o
   0   4   8        2.90        5.97      1.13 o
   1   4   8      193.21      226.96      6.25 o
   2   4   8      586.25      547.08     16.34 o
   3   4   8      358.42      344.94     40.41 o
   4   4   8      177.98      196.14     19.04 o
   5   4   8      147.74      153.23     13.03 o
  -5   5   8      238.62      277.86     23.82 o
  -4   5   8       37.88       45.14     13.78 o
  -3   5   8      208.76      214.26     25.22 o
  -2   5   8      355.41      330.04     14.30 o
  -1   5   8      333.70      362.73      8.54 o
   0   5   8      332.84      346.03      7.76 o
   1   5   8      311.03      346.16      8.97 o
   2   5   8      333.25      324.47     12.74 o
   3   5   8      173.60      202.09     26.47 o
   4   5   8       39.34       50.91     11.63 o
   5   5   8      225.80      262.22     15.70 o
  -5   6   8      209.82      264.28     28.55 o
  -4   6   8      144.30      138.75     21.27 o
  -3   6   8     2080.31     2055.98    150.92 o
  -2   6   8       13.12        8.83      4.28 o
  -1   6   8     2482.77     2606.78     62.85 o
   0   6   8     3862.25     4116.87     88.37 o
   1   6   8     2398.21     2540.46     66.24 o
   2   6   8       13.96        9.64      2.91 o
   3   6   8     2137.03     2077.77    154.19 o
   4   6   8      156.60      162.83     17.63 o
   5   6   8      199.87      236.81     16.78 o
  -5   7   8       71.58       72.39     25.22 o
  -4   7   8      302.14      328.72     33.49 o
  -3   7   8      514.35      490.17     29.65 o
  -2   7   8      370.34      368.95     23.01 o
  -1   7   8      118.63      140.30      7.88 o
   0   7   8      188.70      178.64      4.81 o
   1   7   8      136.94      172.83      8.46 o
   2   7   8      406.45      434.33     26.84 o
   3   7   8      551.68      534.29     45.92 o
   4   7   8      332.27      359.77     27.12 o
   5   7   8       78.82       86.81      8.32 o
  -5   8   8       41.30       22.52     23.66 o
  -4   8   8      280.62      276.14     32.24 o
  -3   8   8      120.55      114.40     14.99 o
  -2   8   8      237.88      238.07     25.07 o
  -1   8   8      365.51      338.43     11.65 o
   0   8   8       35.55       24.28      2.22 o
   1   8   8      361.89      343.69     15.52 o
   2   8   8      325.08      342.14     23.06 o
   3   8   8      128.38      125.28     20.18 o
   4   8   8      248.44      259.06     22.41 o
   5   8   8       47.18       60.27     10.45 o
  -4   9   8      147.29      159.86     35.31 o
  -3   9   8      479.52      447.86     33.24 o
  -2   9   8      540.65      526.23     43.48 o
  -1   9   8      512.69      479.29     22.55 o
   0   9   8      184.63      178.91      6.07 o
   1   9   8      496.47      530.96     26.87 o
   2   9   8      521.01      537.07     32.40 o
   3   9   8      499.37      462.89     41.24 o
   4   9   8      135.50      144.99     15.90 o
  -4  10   8       86.73       96.09     17.72 o
  -3  10   8     1168.39     1202.91     77.27 o
  -2  10   8      388.09      379.00     47.90 o
  -1  10   8      622.72      561.48     27.86 o
   0  10   8      225.22      204.32     15.50 o
   1  10   8      600.75      547.40     31.05 o
   2  10   8      442.21      441.84     25.76 o
   3  10   8     1139.10     1167.75     85.60 o
   4  10   8       86.40      102.57     12.20 o
  -4  11   8      200.77      207.44     23.10 o
  -3  11   8       96.33       84.60     18.26 o
  -2  11   8       26.51       20.85     23.87 o
  -1  11   8      649.59      621.58     31.43 o
   0  11   8       12.26        8.57      2.68 o
   1  11   8      652.86      701.33     58.19 o
   2  11   8       34.51       41.21      7.06 o
   3  11   8       84.60       73.12     13.78 o
   4  11   8      194.93      205.09     16.12 o
  -4  12   8      334.77      333.15     27.15 o
  -3  12   8      310.72      313.59     32.38 o
  -2  12   8      124.99      126.60     18.13 o
  -1  12   8      504.39      485.22     24.46 o
   0  12   8       89.45       83.69      9.83 o
   1  12   8      507.52      519.26     48.68 o
   2  12   8       88.13       86.85      9.63 o
   3  12   8      269.30      287.74     25.64 o
   4  12   8      324.43      360.61     19.69 o
  -4  13   8       93.94      104.43     11.88 o
  -3  13   8      209.54      217.09     23.84 o
  -2  13   8       27.79       31.60     10.02 o
  -1  13   8       19.86       19.89      3.50 o
   0  13   8       70.51       59.36      8.61 o
   1  13   8       21.07       21.07      4.13 o
   2  13   8       21.18       21.53      9.88 o
   3  13   8      222.18      210.15     18.46 o
   4  13   8       89.26      100.16     14.67 o
  -3  14   8      173.84      187.81     18.24 o
  -2  14   8       90.85       82.96     10.59 o
  -1  14   8      580.84      542.07     30.78 o
   0  14   8        6.90        9.94      2.75 o
   1  14   8      558.09      566.58     52.68 o
   2  14   8       69.51       70.00     10.16 o
   3  14   8      206.94      204.79     14.87 o
  -3  15   8       55.15       59.90     10.87 o
  -2  15   8      282.67      270.17     15.99 o
  -1  15   8      257.22      217.21     21.17 o
   0  15   8      136.76      109.84     16.98 o
   1  15   8      237.51      238.18     17.37 o
   2  15   8      262.29      281.15     18.42 o
  -2  16   8       40.83       31.57      6.66 o
  -1  16   8      363.44      350.27     63.96 o
   0  16   8        1.06        1.46      2.54 o
   1  16   8      361.29      427.01     29.93 o
   2  16   8       39.76       37.03      8.74 o
  -2  17   8       32.81       24.65      5.36 o
  -1  17   8       92.34       73.31     11.08 o
   0  17   8        3.82        3.70      1.69 o
   1  17   8       95.01       85.54     19.02 o
   2  17   8       35.73       44.32      5.31 o
  -1  18   8      313.20      367.56     33.54 o
   0  18   8        5.27        8.48      6.86 o
   1  18   8      339.24      407.72     22.93 o
   0  19   8       25.99       12.27      6.50 o
   1   0   9      468.62      477.72     11.81 o
   2   0   9       55.87       60.06      4.79 o
   4   0   9      145.59      113.03     23.06 o
  -5   1   9      320.47      483.38     36.40 o
  -4   1   9        7.72        7.64      3.38 o
  -3   1   9      629.60      718.43     37.42 o
  -2   1   9      178.35      188.48      9.18 o
  -1   1   9     1718.47     1783.88     36.47 o
   0   1   9      399.43      400.48     13.63 o
   1   1   9     1807.07     1905.66     40.32 o
   2   1   9      201.36      184.97      6.25 o
   3   1   9      599.49      696.04     40.06 o
   4   1   9       16.78        4.52      4.78 o
   5   1   9      275.40      303.86     31.98 o
  -5   2   9       53.91      130.95     15.81 o
  -4   2   9      465.63      440.68     41.71 o
  -3   2   9      507.45      491.40     26.46 o
  -2   2   9     3580.68     3633.86    105.32 o
  -1   2   9      173.45      191.24      5.41 o
   0   2   9     1139.71     1174.22     24.85 o
   1   2   9      172.34      203.17      6.33 o
   2   2   9     3522.40     3571.72    103.80 o
   3   2   9      530.25      510.22     31.69 o
   4   2   9      408.25      407.43     29.50 o
   5   2   9       43.09      103.28     18.36 o
  -5   3   9       19.36       14.61      8.63 o
  -4   3   9      328.04      345.46     36.77 o
  -3   3   9     1305.57     1140.55     54.15 o
  -2   3   9       23.60       24.18      3.99 o
  -1   3   9     3122.10     3419.75     80.04 o
   0   3   9        3.93       28.67      6.91 o
   1   3   9     3039.12     3404.71     79.45 o
   2   3   9       34.82       32.11      3.52 o
   3   3   9     1302.68     1307.76     64.43 o
   4   3   9      352.99      376.34     25.44 o
   5   3   9       36.79       34.42      6.11 o
  -5   4   9       54.78       49.14     11.44 o
  -4   4   9      270.54      259.76     29.07 o
  -3   4   9        0.61        0.57      5.25 o
  -2   4   9       29.60       26.65      4.69 o
  -1   4   9     1392.18     1407.98     30.71 o
   0   4   9      498.34      518.74     12.18 o
   1   4   9     1520.40     1545.27     32.35 o
   2   4   9       34.37       31.89      5.11 o
   3   4   9        4.62        4.12      5.75 o
   4   4   9      247.67      268.15     22.07 o
   5   4   9       46.09       51.18      6.28 o
  -5   5   9      152.26      150.50     28.55 o
  -4   5   9        2.90        4.32      6.50 o
  -3   5   9     1346.68     1355.33     97.92 o
  -2   5   9       29.56       29.59      3.89 o
  -1   5   9      234.91      222.99      7.20 o
   0   5   9      852.46      948.08     20.19 o
   1   5   9      223.06      210.28      6.64 o
   2   5   9       18.71       17.33      7.43 o
   3   5   9     1295.39     1263.38     94.28 o
   4   5   9        1.25        5.29      5.01 o
   5   5   9      162.24      169.35     11.40 o
  -5   6   9       56.47       73.12     16.64 o
  -4   6   9     1029.50     1057.03     77.07 o
  -3   6   9      674.15      700.96     54.45 o
  -2   6   9      289.73      239.26     15.94 o
  -1   6   9      390.82      380.07     10.40 o
   0   6   9       21.27       26.16      1.88 o
   1   6   9      378.40      364.62     12.16 o
   2   6   9      261.74      245.91     17.50 o
   3   6   9      681.20      688.64     55.59 o
   4   6   9      985.76     1066.68     59.27 o
   5   6   9       49.43       68.55      9.34 o
  -5   7   9      350.43      442.19     72.44 o
  -4   7   9       42.86       48.88     13.94 o
  -3   7   9      878.58      801.07     59.91 o
  -2   7   9      147.07      148.17     12.39 o
  -1   7   9     1515.30     1474.72     43.74 o
   0   7   9      392.65      393.76     10.90 o
   1   7   9     1561.84     1557.06     46.89 o
   2   7   9      122.47      125.86     13.06 o
   3   7   9      867.22      798.52     61.31 o
   4   7   9       54.40       66.79     10.90 o
   5   7   9      330.97      389.67     29.90 o
  -4   8   9      450.35      481.92     49.04 o
  -3   8   9      146.25      146.55     14.56 o
  -2   8   9      198.68      182.48     18.67 o
  -1   8   9      577.95      505.55     21.80 o
   0   8   9        8.90        4.23      1.48 o
   1   8   9      554.81      545.62     22.60 o
   2   8   9      169.29      162.17     14.77 o
   3   8   9      188.52      189.55     22.21 o
   4   8   9      443.38      471.55     30.32 o
  -4   9   9       33.70       44.62     23.56 o
  -3   9   9      261.35      260.11     24.78 o
  -2   9   9      147.30      133.65     29.59 o
  -1   9   9     1011.08      959.67     57.01 o
   0   9   9        3.26        1.58      1.99 o
   1   9   9     1038.54     1079.48     51.21 o
   2   9   9      127.97      115.00     12.50 o
   3   9   9      267.76      258.10     33.96 o
   4   9   9       28.06       40.85      8.60 o
  -4  10   9       78.33       87.58     21.35 o
  -3  10   9      268.30      269.60     30.69 o
  -2  10   9      911.86      905.86    108.58 o
  -1  10   9       20.73       22.50      7.32 o
   0  10   9      430.04      385.06     21.69 o
   1  10   9       20.27       16.34      4.45 o
   2  10   9     1011.59     1042.47     55.49 o
   3  10   9      287.41      302.51     28.24 o
   4  10   9       76.53       86.94     10.47 o
  -4  11   9      245.75      239.51     23.30 o
  -3  11   9      337.50      334.14     35.16 o
  -2  11   9       30.25       28.76     26.42 o
  -1  11   9      290.49      252.85     23.32 o
   0  11   9       59.14       47.32      7.36 o
   1  11   9      307.65      281.71     42.75 o
   2  11   9       38.90       31.86      6.96 o
   3  11   9      325.88      314.16     27.09 o
   4  11   9      223.48      230.77     15.81 o
  -4  12   9      122.17      131.55     14.65 o
  -3  12   9      161.64      175.10     23.76 o
  -2  12   9       17.97       15.66      7.46 o
  -1  12   9      209.67      180.66     14.97 o
   0  12   9      400.83      374.97     37.91 o
   1  12   9      234.32      257.63     30.37 o
   2  12   9        8.77        6.88      3.75 o
   3  12   9      149.53      176.55     17.58 o
   4  12   9      133.76      164.25     12.61 o
  -3  13   9       60.57       59.35     14.51 o
  -2  13   9       71.29       58.30     13.42 o
  -1  13   9      674.49      595.23     77.98 o
   0  13   9       87.04       76.90     19.53 o
   1  13   9      651.36      683.07     58.24 o
   2  13   9       83.15       90.49     15.13 o
   3  13   9       57.04       65.42      8.89 o
  -3  14   9      276.04      274.99     18.10 o
  -2  14   9      141.81      130.11     13.93 o
  -1  14   9      247.34      238.65     28.08 o
   0  14   9      729.57      620.27     90.17 o
   1  14   9      296.65      317.12     35.00 o
   2  14   9      171.05      181.67     11.97 o
   3  14   9      298.99      296.11     16.95 o
  -3  15   9       37.53       57.22     16.69 o
  -2  15   9      118.10       85.95     10.11 o
  -1  15   9       81.68       58.86     18.28 o
   0  15   9       37.39       39.13     15.24 o
   1  15   9       76.46       75.11      8.98 o
   2  15   9      139.42      142.65     11.92 o
  -2  16   9      128.09       99.12     10.14 o
  -1  16   9      105.77      124.55     17.32 o
   0  16   9      164.08      214.00     27.87 o
   1  16   9      101.71      118.72     13.94 o
   2  16   9      140.54      150.73     10.61 o
  -1  17   9      292.54      307.60     26.16 o
   0  17   9       58.17       64.22     15.13 o
   1  17   9      274.34      314.28     21.06 o
   0  18   9      316.62      393.51     32.97 o
   1  18   9      269.96      330.56     18.95 o
   0   0  10       40.81       40.45      6.29 o
   1   0  10      175.00      188.84      6.19 o
   2   0  10      461.75      531.03     33.62 o
   3   0  10      550.32      726.38    170.21 o
   4   0  10      184.56      225.38     74.34 o
   5   0  10      335.82      376.30     30.99 o
  -4   1  10      174.80      340.52     35.73 o
  -2   1  10      186.69      193.27     14.80 o
  -1   1  10      964.25     1048.01     25.15 o
   0   1  10      562.72      570.75     15.50 o
   1   1  10     1089.61     1175.54     22.80 o
   2   1  10      247.25      239.57     11.73 o
   4   1  10      181.68      351.81     39.63 o
  -5   2  10      335.46      402.15     30.06 o
  -4   2  10       84.32      123.56     20.80 o
  -3   2  10       11.02       61.36     13.10 o
  -2   2  10       26.11       25.28      4.40 o
  -1   2  10      332.77      325.70      7.64 o
   0   2  10       42.00       52.23      5.23 o
   1   2  10      296.86      320.22      8.24 o
   2   2  10       22.05       22.51      3.07 o
   3   2  10       10.53       43.04     26.99 o
   4   2  10      102.06      125.48     24.29 o
   5   2  10      324.62      377.39     31.67 o
  -5   3  10      371.38      428.41     30.27 o
  -4   3  10      399.79      386.39     36.92 o
  -3   3  10      181.05      171.81     11.72 o
  -2   3  10       69.81       69.84      6.34 o
  -1   3  10      272.31      252.60      6.62 o
   0   3  10     5281.62     5754.69    163.35 o
   1   3  10      336.01      327.57      7.79 o
   2   3  10       42.60       48.62      8.95 o
   3   3  10      135.89      164.27     17.97 o
   4   3  10      375.04      365.89     24.70 o
   5   3  10      346.70      403.39     33.13 o
  -5   4  10      404.06      436.89     32.03 o
  -4   4  10      211.16      232.82     26.89 o
  -3   4  10      235.21      231.73     26.42 o
  -2   4  10      181.81      161.45      9.64 o
  -1   4  10      330.06      335.60      8.67 o
   0   4  10       91.16      112.15      5.73 o
   1   4  10      312.80      333.27      8.53 o
   2   4  10      164.48      183.75     14.95 o
   3   4  10      253.33      288.85     19.47 o
   4   4  10      231.05      262.33     20.38 o
   5   4  10      395.40      417.07     40.04 o
  -5   5  10       31.57       15.86      9.41 o
  -4   5  10      337.96      329.39     29.02 o
  -3   5  10      518.45      490.97     40.30 o
  -2   5  10     1846.39     1777.44     68.74 o
  -1   5  10      104.66       81.66      4.45 o
   0   5  10     2461.04     2734.30     68.83 o
   1   5  10      111.90       89.15      4.77 o
   2   5  10     1989.45     2047.43    100.22 o
   3   5  10      585.90      554.57     45.35 o
   4   5  10      276.45      284.13     24.51 o
   5   5  10       21.38        9.00      6.24 o
  -4   6  10      512.09      509.01     41.19 o
  -3   6  10       62.72       69.48     13.00 o
  -2   6  10      192.35      157.70     14.41 o
  -1   6  10      303.45      276.76     12.00 o
   0   6  10      451.08      459.45     17.44 o
   1   6  10      316.33      319.18     14.15 o
   2   6  10      166.80      163.54     14.84 o
   3   6  10       56.44       57.52     14.67 o
   4   6  10      588.87      591.83     34.68 o
  -4   7  10       74.08       75.93     14.15 o
  -3   7  10      127.56      133.44     19.09 o
  -2   7  10     1999.40     1873.25     94.10 o
  -1   7  10      430.21      391.73     15.78 o
   0   7  10     1101.62     1069.32     31.88 o
   1   7  10      473.02      477.34     22.05 o
   2   7  10     1951.55     1891.17     96.73 o
   3   7  10      177.56      173.12     21.22 o
   4   7  10       69.76       75.94     11.17 o
  -4   8  10      104.37      109.21     24.39 o
  -3   8  10      230.63      225.36     17.17 o
  -2   8  10     1066.82     1003.83     73.79 o
  -1   8  10        6.18        7.86      3.03 o
   0   8  10      689.60      680.75     30.18 o
   1   8  10        6.94        7.97      3.91 o
   2   8  10     1005.85     1014.67     52.22 o
   3   8  10      224.20      209.99     24.03 o
   4   8  10      110.94      127.74     13.32 o
  -4   9  10       56.73       36.04     27.61 o
  -3   9  10       34.54       33.82     14.00 o
  -2   9  10     2240.13     2062.16    173.54 o
  -1   9  10       60.25       64.90     10.24 o
   0   9  10     1350.64     1262.26     95.45 o
   1   9  10       49.11       66.04      7.87 o
   2   9  10     2149.10     2154.92    113.70 o
   3   9  10       40.99       44.15     14.41 o
   4   9  10       57.99       79.80      9.97 o
  -4  10  10      145.17      181.18     49.92 o
  -3  10  10      257.58      249.32     31.22 o
  -2  10  10      546.55      506.36     71.92 o
  -1  10  10      321.55      306.65     52.00 o
   0  10  10      264.48      317.38     36.09 o
   1  10  10      348.45      346.55     19.09 o
   2  10  10      557.82      567.69     31.25 o
   3  10  10      260.13      254.30     24.34 o
   4  10  10      165.22      199.77     14.58 o
  -4  11  10      495.30      523.63     35.94 o
  -3  11  10       29.98       40.24     15.98 o
  -2  11  10        0.04       -2.13      7.33 o
  -1  11  10      559.56      454.58     87.52 o
   0  11  10        0.25       -2.60      6.19 o
   1  11  10      598.78      588.11     51.74 o
   2  11  10        0.75       -0.40      2.11 o
   3  11  10       47.64       66.62     10.71 o
   4  11  10      491.86      561.76     26.45 o
  -3  12  10       64.64       60.21     15.47 o
  -2  12  10      115.89      109.02     12.71 o
  -1  12  10      553.97      464.54     86.46 o
   0  12  10     1698.64     1683.84    131.00 o
   1  12  10      517.40      551.87     60.90 o
   2  12  10      108.91       96.47      9.14 o
   3  12  10       72.00       78.37     10.45 o
  -3  13  10      128.44      131.81     15.52 o
  -2  13  10      357.98      318.77     29.46 o
  -1  13  10       72.65       91.84     22.00 o
   0  13  10       86.51       92.57     19.76 o
   1  13  10       71.22      108.06     21.22 o
   2  13  10      329.34      348.32     32.09 o
   3  13  10      135.17      134.38     11.60 o
  -3  14  10      174.96      159.47     17.66 o
  -2  14  10      338.80      290.59     34.71 o
  -1  14  10       92.14      107.28     17.53 o
   0  14  10      351.83      379.26     40.51 o
   1  14  10      101.08      114.36     21.11 o
   2  14  10      353.15      398.67     19.63 o
  -2  15  10        5.62        3.04      1.97 o
  -1  15  10      120.46      150.81     20.13 o
   0  15  10      154.48      169.48     25.01 o
   1  15  10      132.26      162.08     13.54 o
   2  15  10        5.92        3.77      4.08 o
  -1  16  10       38.71       44.52      9.20 o
   0  16  10        0.12       -1.40      4.89 o
   1  16  10       30.38       24.48      7.96 o
   2  16  10       90.70       85.34      8.16 o
  -1  17  10       97.20      102.08     12.27 o
   0  17  10       12.78        6.86      6.50 o
   1  17  10       92.59       93.86     10.73 o
   0  18  10        3.31        1.72      3.80 o
   1   0  11      304.69      338.25     15.66 o
   2   0  11     1868.80     2233.62    234.30 o
   3   0  11      262.73      307.48     44.59 o
   5   0  11      131.02      251.65     22.10 o
  -5   1  11       78.23      174.01     18.10 o
  -4   1  11      698.09      753.43     59.80 o
  -3   1  11       60.55       52.21     12.17 o
  -2   1  11      750.92      759.05     53.72 o
  -1   1  11     1308.99     1403.53     33.38 o
   0   1  11      355.79      347.60     11.17 o
   1   1  11     1278.63     1367.59     38.14 o
   2   1  11      787.92      813.64     40.23 o
   3   1  11       78.25      100.63     12.54 o
   4   1  11      745.16      805.78    117.76 o
  -5   2  11       88.73       99.54     12.90 o
  -4   2  11      182.73      305.84     31.25 o
  -3   2  11       62.96       51.98      8.29 o
  -2   2  11      204.43      238.12     13.73 o
  -1   2  11      543.64      558.45     16.76 o
   0   2  11      491.92      503.34     14.28 o
   1   2  11      519.40      542.66     15.68 o
   2   2  11      201.09      218.36     13.66 o
   3   2  11       49.34       84.97     10.57 o
   4   2  11      154.08      326.12     36.45 o
   5   2  11      107.99      124.55     15.03 o
  -5   3  11      497.78      598.15     39.16 o
  -4   3  11      346.83      361.17     32.66 o
  -3   3  11       66.63       58.63      7.47 o
  -2   3  11      575.65      569.20     23.04 o
  -1   3  11       99.74       94.64      6.56 o
   0   3  11      595.52      578.48     15.81 o
   1   3  11      108.83      102.74      6.85 o
   2   3  11      553.35      563.95     23.80 o
   3   3  11       91.51       97.32     16.95 o
   4   3  11      371.47      403.19     24.80 o
   5   3  11      471.19      559.04     38.95 o
  -4   4  11      201.92      199.02     21.69 o
  -3   4  11      473.02      475.99     39.37 o
  -2   4  11      523.76      477.63     20.24 o
  -1   4  11       47.65       38.79      3.92 o
   0   4  11       65.21       88.67     11.21 o
   1   4  11       31.13       21.97      3.51 o
   2   4  11      544.28      518.22     29.82 o
   3   4  11      522.42      511.08     31.50 o
   4   4  11      218.44      223.50     17.62 o
  -4   5  11      116.89      124.34     15.76 o
  -3   5  11      337.31      369.23     33.33 o
  -2   5  11      176.53      154.34      9.03 o
  -1   5  11      797.61      740.88     29.99 o
   0   5  11      820.35      765.17     24.11 o
   1   5  11      703.64      695.94     26.03 o
   2   5  11      214.37      196.87     15.69 o
   3   5  11      371.25      390.13     26.68 o
   4   5  11      101.10      114.00     12.94 o
  -4   6  11      223.60      225.13     24.60 o
  -3   6  11      166.01      160.33     17.99 o
  -2   6  11      319.42      295.27     15.27 o
  -1   6  11      654.11      652.21     27.82 o
   0   6  11       20.07       19.36      3.17 o
   1   6  11      679.10      691.37     26.43 o
   2   6  11      295.72      306.72     21.40 o
   3   6  11      144.04      136.37     12.71 o
   4   6  11      223.17      229.36     18.01 o
  -4   7  11      109.94      121.43     25.53 o
  -3   7  11       24.63       24.55      7.70 o
  -2   7  11      325.34      291.59     31.88 o
  -1   7  11      261.27      259.37     14.42 o
   0   7  11      889.88      870.94     31.01 o
   1   7  11      290.14      284.95     16.54 o
   2   7  11      402.28      385.04     25.77 o
   3   7  11       21.35       11.90     12.58 o
   4   7  11      124.10      146.49     13.71 o
  -4   8  11      524.57      556.70     73.12 o
  -3   8  11      126.99      125.70     14.28 o
  -2   8  11      128.25      102.71     26.00 o
  -1   8  11      183.03      167.84     12.45 o
   0   8  11      465.80      523.26     25.90 o
   1   8  11      151.72      140.71     12.89 o
   2   8  11      111.36      107.12     12.29 o
   3   8  11      144.77      129.65     17.68 o
   4   8  11      543.87      605.94     37.23 o
  -4   9  11       99.38       97.66     33.85 o
  -3   9  11      436.26      450.86     39.25 o
  -2   9  11       45.43       22.93     20.23 o
  -1   9  11       93.84       93.61     17.06 o
   0   9  11       24.79       24.31      5.91 o
   1   9  11      129.66      121.71     10.90 o
   2   9  11       54.06       48.88      9.61 o
   3   9  11      431.93      457.01     43.63 o
   4   9  11       90.63       97.60     11.00 o
  -4  10  11      417.18      383.79     62.35 o
  -3  10  11      216.29      215.30     26.68 o
  -2  10  11      335.75      259.76     49.35 o
  -1  10  11      956.24      986.20     75.09 o
   0  10  11      136.04      146.39     24.03 o
   1  10  11      977.61     1050.22     87.68 o
   2  10  11      318.78      328.72     20.86 o
   3  10  11      188.91      199.44     20.33 o
   4  10  11      426.76      496.98     23.89 o
  -4  11  11      114.52      107.02     15.03 o
  -3  11  11       22.78       25.84     10.38 o
  -2  11  11      830.14      661.07     74.78 o
  -1  11  11      684.53      663.31     53.30 o
   0  11  11        1.67        1.30      5.36 o
   1  11  11      666.84      650.47     61.26 o
   2  11  11      883.80      942.31     44.99 o
   3  11  11       22.88       19.76      6.86 o
  -3  12  11       95.84       96.20     15.00 o
  -2  12  11      623.36      529.46     90.72 o
  -1  12  11      269.31      283.21     30.01 o
   0  12  11        8.53       12.48      9.78 o
   1  12  11      304.72      332.72     37.86 o
   2  12  11      592.56      524.80     46.93 o
   3  12  11       87.26       91.84     10.45 o
  -3  13  11      368.06      348.85     55.96 o
  -2  13  11       91.95       76.48     21.87 o
  -1  13  11      381.21      413.95     37.29 o
   0  13  11       97.71       90.17     19.61 o
   1  13  11      360.32      418.06     43.63 o
   2  13  11       93.94      123.61     16.07 o
   3  13  11      378.19      406.46     21.63 o
  -3  14  11       52.35       55.28     10.09 o
  -2  14  11      111.29       96.88     15.39 o
  -1  14  11       69.13       56.50      7.78 o
   0  14  11      783.91      840.59     69.27 o
   1  14  11       79.03       88.82     16.69 o
   2  14  11      112.33      113.55      9.05 o
  -2  15  11      279.05      259.08     19.71 o
  -1  15  11      295.99      294.08     26.99 o
   0  15  11      551.43      608.55     52.78 o
   1  15  11      303.50      314.39     19.14 o
   2  15  11      276.21      291.88     18.09 o
  -1  16  11       56.36       60.74     10.97 o
   0  16  11      139.40      119.77     18.98 o
   1  16  11       66.24       70.18      9.61 o
   0  17  11       80.98      108.27     15.97 o
   1  17  11       98.31      119.18     11.01 o
   0   0  12      437.32      586.48    145.69 o
   1   0  12      489.28      564.95     28.01 o
   2   0  12     1064.10     1101.04     45.05 o
   3   0  12       43.05       93.79     39.39 o
   4   0  12      598.74      729.29    240.05 o
  -4   1  12      290.46      229.75     17.47 o
  -3   1  12       65.51       63.94      9.32 o
  -2   1  12       49.95       50.96     10.87 o
  -1   1  12      114.25      132.39     14.87 o
   0   1  12      281.08      295.51     17.42 o
   1   1  12      127.70      124.06     15.80 o
   2   1  12       35.88       38.50      6.82 o
   3   1  12       49.61       82.33     10.38 o
   4   1  12      318.46      307.60     22.15 o
  -3   2  12       66.42       59.94      8.50 o
  -2   2  12      537.99      480.75     20.79 o
  -1   2  12      393.48      376.44     15.29 o
   0   2  12      204.90      220.18     12.08 o
   1   2  12      346.48      339.12     15.98 o
   2   2  12      530.57      506.34     23.16 o
   3   2  12       45.14       45.74      8.97 o
   4   2  12       17.78       15.67      5.18 o
  -4   3  12      160.18      163.81     18.98 o
  -3   3  12      224.60      226.32     14.33 o
  -2   3  12       96.66       88.64      8.02 o
  -1   3  12     1168.13     1177.18     40.87 o
   0   3  12      129.39      133.39      9.41 o
   1   3  12     1130.86     1149.72     42.20 o
   2   3  12       88.73       86.06      8.52 o
   3   3  12      231.83      252.36     20.95 o
   4   3  12      186.72      178.72     14.57 o
  -4   4  12      329.41      351.49     28.86 o
  -3   4  12      579.94      496.79     74.86 o
  -2   4  12     1120.60     1068.02     39.83 o
  -1   4  12       73.63       76.47      5.97 o
   0   4  12     2982.77     3040.74    112.71 o
   1   4  12       72.64       84.07      7.39 o
   2   4  12      987.45      946.94     77.52 o
   3   4  12      599.89      573.19     32.45 o
   4   4  12      363.48      389.11     23.10 o
  -4   5  12      118.66      128.50     17.21 o
  -3   5  12      446.67      427.78     38.53 o
  -2   5  12      724.62      659.72     26.09 o
  -1   5  12       93.89       97.09      8.79 o
   0   5  12      182.24      173.79     10.29 o
   1   5  12       90.50       94.83      7.93 o
   2   5  12      723.30      742.62     40.12 o
   3   5  12      407.54      414.36     26.67 o
   4   5  12      110.36      123.10     12.15 o
  -4   6  12      371.01      393.31     41.40 o
  -3   6  12      372.31      367.25     29.75 o
  -2   6  12      346.49      310.21     19.39 o
  -1   6  12     1045.44      987.41     40.99 o
   0   6  12       13.57       11.56      3.67 o
   1   6  12     1046.22     1033.40     38.24 o
   2   6  12      317.19      334.73     22.94 o
   3   6  12      293.41      290.66     21.94 o
   4   6  12      337.05      374.14     22.38 o
  -4   7  12      237.45      252.38     45.76 o
  -3   7  12      211.14      216.86     30.84 o
  -2   7  12       67.10       61.94     17.16 o
  -1   7  12      153.59      138.21     10.31 o
   0   7  12       52.54       49.25      5.09 o
   1   7  12      137.38      132.16     11.62 o
   2   7  12       83.55       89.75     11.20 o
   3   7  12      238.82      261.29     19.30 o
   4   7  12      258.16      279.85     19.14 o
  -4   8  12       41.06       36.09     22.99 o
  -3   8  12       68.88       74.47     26.63 o
  -1   8  12     1065.87      975.49     61.67 o
   0   8  12     1281.43     1298.91     56.46 o
   1   8  12     1052.12     1038.97     51.81 o
   2   8  12      549.82      541.13     31.88 o
   3   8  12       86.04       87.61      8.92 o
   4   8  12       30.02       38.19      6.38 o
  -4   9  12       91.06       81.96     28.71 o
  -3   9  12      388.25      415.27     37.79 o
  -1   9  12      472.88      378.64     63.39 o
   0   9  12       79.57       74.62      9.81 o
   1   9  12      456.46      428.34     27.41 o
   2   9  12      384.48      392.03     24.36 o
   3   9  12      403.83      407.00     23.32 o
   4   9  12       94.84      114.88     10.19 o
  -3  10  12      560.53      559.49     45.41 o
  -1  10  12      446.31      453.99     39.16 o
   0  10  12       10.16        7.85      8.37 o
   1  10  12      386.15      433.87     47.06 o
   2  10  12        6.26        7.14      4.02 o
   3  10  12      621.60      628.54     29.23 o
   4  10  12       59.44       58.14     10.71 o
  -3  11  12       28.72       22.67      9.54 o
  -1  11  12       91.30       94.28     16.02 o
   0  11  12       42.27      103.23     21.58 o
   1  11  12       75.20       86.12     20.59 o
   2  11  12        3.72        1.04      2.64 o
   3  11  12       31.93       32.19      4.58 o
  -3  12  12       90.01       82.21     26.73 o
  -2  12  12      157.22      165.48     16.43 o
  -1  12  12      731.11      689.26     54.14 o
   0  12  12        2.01        7.75      8.37 o
   1  12  12      737.90      768.67     65.37 o
   2  12  12      168.41      143.77     23.19 o
   3  12  12       95.68      103.71      7.74 o
  -3  13  12      333.30      364.86     30.68 o
  -2  13  12      196.83      189.24     28.91 o
  -1  13  12      100.59       98.24     15.76 o
   0  13  12       76.82       88.35     18.88 o
   1  13  12      104.45      111.60     20.44 o
   2  13  12      173.41      168.39     26.26 o
  -2  14  12       79.09       86.48     12.74 o
  -1  14  12       32.79        9.41      4.48 o
   0  14  12        7.46        9.57      8.22 o
   1  14  12       32.53       35.88      9.57 o
   2  14  12       67.06       79.85      7.19 o
  -1  15  12       50.83       62.98     12.01 o
   0  15  12      529.81      605.27     49.77 o
   1  15  12       65.33       81.92      8.49 o
   2  15  12        8.81        6.56      3.25 o
  -1  16  12      122.99      124.19     13.37 o
   0  16  12        6.73        7.38      6.66 o
   1  16  12      150.21      162.85     16.56 o
   0  17  12      311.89      350.35     27.61 o
   1   0  13     1496.66     1742.26    154.93 o
   2   0  13        9.64      217.62    130.43 o
   3   0  13      136.68      170.88     14.04 o
  -4   1  13      345.19      335.99     57.62 o
  -3   1  13       31.75       32.05      6.86 o
  -2   1  13      104.65      195.60     49.87 o
  -1   1  13      337.36      331.14     20.82 o
   0   1  13     2002.28     2055.07     74.07 o
   1   1  13      370.10      365.41     18.11 o
   2   1  13      109.41      171.67     54.42 o
   3   1  13       36.97       32.24     10.30 o
   4   1  13      399.18      406.41     21.74 o
  -4   2  13      233.01      317.28     23.35 o
  -3   2  13       67.52       58.44      7.84 o
  -2   2  13      260.90      250.59     19.73 o
  -1   2  13      623.99      623.93     24.60 o
   0   2  13      221.00      200.80     13.34 o
   1   2  13      612.12      632.53     25.01 o
   2   2  13      269.52      267.76     20.84 o
   3   2  13       58.51       45.94      8.40 o
   4   2  13      201.28      233.57     32.63 o
  -4   3  13      334.91      341.98     24.55 o
  -3   3  13       46.86       46.98      6.28 o
  -2   3  13      366.49      361.01     23.41 o
  -1   3  13       15.62       14.46      3.74 o
   0   3  13       60.09       67.63      7.05 o
   1   3  13       21.03       16.15      4.27 o
   2   3  13      349.19      379.34     26.00 o
   3   3  13       65.13       63.68      9.78 o
   4   3  13      321.31      321.30     19.21 o
  -4   4  13      111.91      105.93     14.56 o
  -3   4  13     1064.32      898.28     79.07 o
  -2   4  13       77.43       67.99      9.22 o
  -1   4  13      842.52      757.16     28.01 o
   0   4  13      902.49      921.05     35.08 o
   1   4  13      824.62      796.85     30.16 o
   2   4  13       68.47       68.23     11.21 o
   3   4  13     1170.57     1148.83     55.42 o
   4   4  13      125.95      119.86     10.67 o
  -4   5  13      231.18      247.49     30.42 o
  -3   5  13      216.17      190.23     17.89 o
  -2   5  13      437.41      409.01     23.57 o
  -1   5  13      625.60      590.89     27.54 o
   0   5  13      195.35      174.86     10.65 o
   1   5  13      659.77      632.12     28.88 o
   2   5  13      392.71      399.29     27.32 o
   3   5  13      246.29      233.43     16.88 o
   4   5  13      246.91      288.17     17.20 o
  -4   6  13      193.71      206.56     32.97 o
  -3   6  13      215.54      196.16     28.34 o
  -2   6  13      693.57      692.47     35.48 o
  -1   6  13       32.65       32.50      5.92 o
   0   6  13        7.24       12.41      3.37 o
   1   6  13       37.51       35.25      5.90 o
   2   6  13      728.72      776.08     42.24 o
   3   6  13      217.39      211.61     16.03 o
   4   6  13      171.38      181.38     12.79 o
  -4   7  13      120.35      121.27     29.43 o
  -3   7  13      144.30      140.25     33.91 o
  -2   7  13      705.78      741.47     62.40 o
  -1   7  13      307.04      267.86     15.83 o
   0   7  13      422.14      404.77     21.03 o
   1   7  13      329.69      312.48     18.17 o
   2   7  13      687.78      727.96     40.46 o
   3   7  13      137.52      169.77     13.84 o
   4   7  13      108.63      113.40     10.54 o
  -3   8  13      215.55      185.24     36.40 o
  -1   8  13      438.00      384.16     19.88 o
   0   8  13       26.41       21.70      6.74 o
   1   8  13      426.10      411.04     47.22 o
   2   8  13      243.65      237.20     18.11 o
   3   8  13      193.73      188.00     14.13 o
   4   8  13      187.16      167.77     15.81 o
  -3   9  13       70.77       48.77     18.80 o
  -1   9  13      391.20      339.38     69.76 o
   0   9  13       27.33       35.88     13.83 o
   1   9  13      424.44      371.92     41.34 o
   2   9  13      734.64      675.66     35.92 o
   3   9  13       77.55       73.36      8.07 o
   4   9  13       69.41       74.05      8.89 o
  -3  10  13      321.26      297.48     77.54 o
  -1  10  13       16.75       23.25     12.64 o
   0  10  13     2203.81     2177.72    169.79 o
   1  10  13       17.04       27.15     13.26 o
   2  10  13       73.98       87.92     10.24 o
   3  10  13      312.79      318.02     23.77 o
  -3  11  13      379.55      447.08     39.99 o
  -1  11  13      129.15      119.35     23.14 o
   0  11  13      104.40       96.21     19.97 o
   1  11  13      127.59      125.75     24.13 o
   2  11  13      891.97      894.27    131.44 o
   3  11  13      352.27      379.71     31.93 o
  -3  12  13       92.86      109.62     16.69 o
  -2  12  13      118.20      124.97     21.95 o
  -1  12  13      145.87      187.63     22.05 o
   0  12  13      753.11      809.81     66.46 o
   1  12  13      142.28      173.17     27.56 o
   2  12  13      139.16      146.55     19.19 o
  -2  13  13       32.25       19.66     10.71 o
  -1  13  13      196.23      187.47     21.01 o
   0  13  13      181.21      229.96     28.03 o
   1  13  13      181.26      216.75     27.41 o
   2  13  13       41.64       62.66     13.16 o
  -2  14  13       94.85       89.71     11.54 o
  -1  14  13       54.81       66.79     14.30 o
   0  14  13      290.61      296.89     31.93 o
   1  14  13       57.64       93.61     16.23 o
   2  14  13       90.00       86.59      8.75 o
  -1  15  13      191.06      178.06     16.49 o
   0  15  13      311.39      317.85     30.63 o
   1  15  13      198.50      212.54     15.90 o
   0  16  13      450.36      541.67     46.49 o
   1  16  13       14.71       10.93      4.35 o
   1   0  14       18.41       24.14      6.54 o
   2   0  14      107.09      162.71     59.36 o
   4   0  14        0.13      116.85     74.55 o
  -4   1  14      142.10      136.67     19.24 o
  -3   1  14      263.58      259.57     15.82 o
  -2   1  14       95.10      141.50     51.56 o
  -1   1  14     1028.15     1032.79     46.08 o
   0   1  14     1722.46     1706.59     62.90 o
   1   1  14      983.29     1012.04     47.95 o
   2   1  14      136.40      175.38     45.76 o
   3   1  14      223.35      199.49     12.11 o
   4   1  14      167.27      162.44     10.08 o
  -4   2  14       56.35       50.29     16.51 o
  -3   2  14      698.68      596.35     30.60 o
  -2   2  14      779.42      742.30     41.42 o
  -1   2  14      453.14      452.00     20.05 o
   0   2  14      295.35      300.37     15.75 o
   1   2  14      510.45      549.52     26.19 o
   2   2  14      761.79      752.31     43.57 o
   3   2  14      667.96      602.25     35.89 o
   4   2  14       44.66       49.44     12.95 o
  -4   3  14      101.36      104.94     11.86 o
  -3   3  14      275.93      232.55     13.59 o
  -2   3  14      136.22      133.42     17.79 o
  -1   3  14     2171.87     2082.19     76.59 o
   0   3  14      286.76      271.15     14.79 o
   1   3  14     2064.66     2089.56     78.96 o
   2   3  14      141.36      144.05     15.43 o
   3   3  14      237.33      222.47     15.73 o
   4   3  14       94.78      102.04      8.32 o
  -4   4  14      231.62      227.99     23.40 o
  -3   4  14      283.14      242.92     20.72 o
  -2   4  14       25.28       24.89      6.93 o
  -1   4  14      258.18      270.25     13.88 o
   0   4  14       10.74       16.72      4.36 o
   1   4  14      276.30      311.13     15.54 o
   2   4  14       37.82       38.34      8.17 o
   3   4  14      316.74      300.89     15.17 o
   4   4  14      248.70      243.99     16.20 o
  -4   5  14       31.77       94.08     10.45 o
  -2   5  14       70.82       78.31      9.53 o
  -1   5  14      165.59      157.31     12.01 o
   0   5  14      212.57      213.84     12.25 o
   1   5  14      134.34      138.21     10.24 o
   2   5  14       69.81       72.74     11.54 o
   3   5  14      362.20      311.28     15.72 o
   4   5  14       50.67       39.66      6.27 o
  -2   6  14       53.53       40.86      7.02 o
  -1   6  14     1230.22     1219.64     51.56 o
   0   6  14      223.52      189.53     10.94 o
   1   6  14     1201.50     1186.63     44.36 o
   2   6  14       50.86       50.47      9.02 o
   3   6  14       18.71       17.36      3.67 o
   4   6  14      169.78      169.95     19.81 o
  -2   7  14       96.64       85.38     21.76 o
  -1   7  14      967.43      961.68     40.75 o
   0   7  14     1257.83     1245.56     56.03 o
   1   7  14      897.51      876.93     40.50 o
   2   7  14       88.75       99.91     11.54 o
   3   7  14      474.54      434.06     26.74 o
   4   7  14      260.25      302.35     21.43 o
  -1   8  14      835.74      800.31     35.97 o
   0   8  14        0.58        1.27      2.74 o
   1   8  14      829.47      779.14     48.91 o
   2   8  14       33.42       32.84      7.19 o
   3   8  14       56.35       43.80      4.64 o
  -3   9  14      160.34      177.65     25.43 o
  -1   9  14       49.54       39.22      9.83 o
   0   9  14        5.28        6.14      8.06 o
   1   9  14       44.77       40.75      6.23 o
   2   9  14      100.28      115.93     17.42 o
   3   9  14      175.91      155.52     11.65 o
  -3  10  14      153.97      163.50     22.67 o
  -1  10  14      135.27      147.80     18.31 o
   0  10  14       59.42       77.95     18.67 o
   1  10  14      116.81      118.41     24.55 o
   2  10  14        3.79        6.28      3.30 o
   3  10  14      145.66      148.99     13.83 o
  -3  11  14      131.30      145.30     20.28 o
  -2  11  14       19.17        0.99      5.56 o
  -1  11  14      606.88      592.58     45.92 o
   0  11  14      113.67      131.99     22.67 o
   1  11  14      613.99      619.83     55.59 o
   2  11  14       25.67       16.13      8.01 o
  -3  12  14      182.71      188.57     14.82 o
  -2  12  14       92.89      102.76     17.94 o
  -1  12  14      148.22      140.41     16.64 o
   0  12  14       21.51       26.21     11.44 o
   1  12  14      137.41      130.63     22.36 o
   2  12  14       78.91       92.41     15.81 o
  -2  13  14      522.02      605.90     44.83 o
  -1  13  14      136.91      122.30     11.26 o
   0  13  14      158.06      152.16     21.63 o
   1  13  14      133.52      134.85     20.13 o
   2  13  14      566.49      669.29     45.19 o
  -1  14  14       45.70       48.50      5.64 o
   0  14  14        1.42        0.26      3.12 o
   1  14  14       41.10       26.16     12.01 o
   0  15  14      123.10      167.76     18.83 o
   1  15  14      414.43      485.56     25.55 o
   2   0  15      267.83      730.60    416.19 o
   4   0  15      509.60      545.68     31.10 o
  -3   1  15      618.91      608.19     31.41 o
  -2   1  15      423.40      406.39     29.61 o
  -1   1  15      905.94     1040.71     95.53 o
   0   1  15      101.00      100.81      9.42 o
   1   1  15      846.81      991.78    165.83 o
   2   1  15      502.80      607.08    125.90 o
   3   1  15      656.20      707.17     34.26 o
   4   1  15      327.04      312.96     20.49 o
  -3   2  15      169.32      281.65     23.82 o
  -2   2  15      108.89      115.29     13.74 o
  -1   2  15      309.85      311.10     17.76 o
   0   2  15     2445.64     2546.03     97.36 o
   1   2  15      306.93      289.88     17.16 o
   2   2  15       93.39      165.59     69.76 o
   3   2  15      153.71      296.53     29.23 o
   4   2  15       94.86      101.46     10.82 o
  -3   3  15      428.83      376.62     19.62 o
  -2   3  15      553.79      567.65     37.38 o
  -1   3  15      492.17      444.43     20.28 o
   0   3  15       39.21       47.14     10.51 o
   1   3  15      519.81      470.76     21.01 o
   2   3  15      593.09      647.41     37.75 o
   3   3  15      404.45      399.99     23.89 o
   4   3  15      215.85      213.16     17.27 o
  -3   4  15      186.77      143.45     14.48 o
  -2   4  15      224.40      199.41     16.86 o
  -1   4  15     1145.02     1085.30     47.17 o
   0   4  15     2077.81     2095.89     78.64 o
   1   4  15     1191.06     1209.88     44.63 o
   2   4  15      255.21      236.23     19.35 o
   3   4  15      190.85      169.19     14.03 o
   4   4  15      347.87      357.16     24.96 o
  -2   5  15       18.03       15.93      5.02 o
  -1   5  15      358.93      367.17     19.69 o
   0   5  15      110.03      116.64      9.04 o
   1   5  15      310.39      318.33     16.54 o
   2   5  15       10.88        9.46      6.03 o
   3   5  15       76.78       69.03      8.13 o
   4   5  15       72.99       82.37     10.09 o
  -2   6  15      126.42      101.02     18.93 o
  -1   6  15      104.61      100.73      9.95 o
   0   6  15       64.27       69.66      6.85 o
   1   6  15      100.29      100.67      9.72 o
   2   6  15      109.67      100.70     13.08 o
   3   6  15      611.37      523.63     37.34 o
   4   6  15       38.71       72.96      6.76 o
  -2   7  15      843.76      897.12     72.81 o
  -1   7  15      194.13      168.28     12.50 o
   0   7  15      487.35      468.39     25.90 o
   1   7  15      186.41      174.65     19.35 o
   2   7  15      875.77      935.99     48.64 o
   3   7  15      242.80      222.85     19.87 o
  -1   8  15      862.18      789.56     33.75 o
   0   8  15       17.26        7.13      4.14 o
   1   8  15      852.54      774.16     57.10 o
   2   8  15      193.12      179.44     16.89 o
   3   8  15       90.76       89.54      7.85 o
  -3   9  15       97.43       89.39     17.84 o
  -1   9  15      347.54      294.72     55.44 o
   0   9  15       92.68       89.50     18.98 o
   1   9  15      280.75      241.71     32.92 o
   2   9  15      164.35      168.25     18.57 o
   3   9  15      100.66       96.47     11.02 o
  -3  10  15       42.40       44.88     11.75 o
  -1  10  15      186.07      164.28     19.40 o
   0  10  15      117.37      123.67     20.91 o
   1  10  15      174.25      179.26     26.63 o
   2  10  15      108.40      106.40     10.04 o
   3  10  15       37.26       42.90      6.76 o
  -2  11  15      349.29      373.96     26.94 o
  -1  11  15       32.94       26.52      8.58 o
   0  11  15      248.76      305.63     32.55 o
   1  11  15       33.58       37.86     12.43 o
   2  11  15      339.26      337.00     56.16 o
  -2  12  15        6.35        2.65      5.04 o
  -1  12  15       62.03       58.50     10.50 o
   0  12  15        7.95        7.18      6.97 o
   1  12  15       58.97       56.32     14.41 o
   2  12  15        7.60        4.42      4.73 o
  -1  13  15      291.81      293.87     20.10 o
   0  13  15       13.65        7.18      6.34 o
   1  13  15      319.08      384.88     31.83 o
   2  13  15       38.35       49.77      4.42 o
   0  14  15        5.10        7.49      5.88 o
   1  14  15       34.65        7.18      6.76 o
   0   0  16     3862.11     3855.15    219.53 o
   1   0  16      146.21      132.08     13.97 o
   2   0  16     1041.57     1355.77    422.82 o
   3   0  16        2.98        5.12      6.81 o
  -3   1  16        8.03        4.31      3.47 o
  -1   1  16      594.68      621.53     38.10 o
   0   1  16        5.48        4.92      4.26 o
   1   1  16      578.91      596.50     36.84 o
   3   1  16       12.27       10.44      3.67 o
  -3   2  16       85.24       93.68      8.25 o
  -2   2  16       87.85       75.09     14.25 o
  -1   2  16        5.21        7.59      4.10 o
   0   2  16       75.87       92.21      9.16 o
   1   2  16        3.07        3.99      4.63 o
   2   2  16       86.57       75.51     15.24 o
   3   2  16       69.42       80.58      8.92 o
  -3   3  16      141.77      135.73      9.91 o
  -2   3  16      757.07      746.22     41.62 o
  -1   3  16      583.34      528.03     28.40 o
   0   3  16      941.65      911.46     36.19 o
   1   3  16      536.38      514.26     22.61 o
   2   3  16      712.65      736.91     42.53 o
   3   3  16      166.91      167.31     12.80 o
  -3   4  16       44.97       27.15      5.46 o
  -2   4  16      577.26      567.15     33.03 o
  -1   4  16      221.98      218.65     15.06 o
   0   4  16     1874.52     1838.63     69.18 o
   1   4  16      228.46      226.23     13.12 o
   2   4  16      614.80      580.88     34.86 o
   3   4  16       56.49       38.85      5.75 o
  -2   5  16      283.86      230.38     16.54 o
  -1   5  16        3.98        7.12      3.58 o
   0   5  16     1275.05     1296.18     48.83 o
   1   5  16        1.94        4.40      3.04 o
   2   5  16      247.40      210.44     18.37 o
   3   5  16      120.73      122.98      9.58 o
  -2   6  16       50.01       49.52      7.12 o
  -1   6  16      190.66      173.83     12.84 o
   0   6  16      375.63      340.54     17.46 o
   1   6  16      137.07      120.53     10.79 o
   2   6  16       39.05       41.82      8.48 o
   3   6  16      242.48      219.15     12.80 o
  -2   7  16      189.09      137.08     12.58 o
  -1   7  16       39.87       55.40      7.76 o
   0   7  16       65.28       52.84      8.51 o
   1   7  16       27.35       35.75      9.31 o
   2   7  16      187.51      194.05     14.95 o
   3   7  16      157.94      173.33     16.38 o
  -1   8  16        8.25       11.77      3.59 o
   0   8  16      140.47      138.02     23.66 o
   1   8  16        8.61        8.51      4.68 o
   2   8  16      416.18      414.40     32.71 o
   3   8  16       59.47       65.84      9.00 o
  -3   9  16      101.81      126.47     17.21 o
  -1   9  16       65.53       57.62     11.34 o
   0   9  16      566.26      579.22     50.70 o
   1   9  16       59.69       63.13     17.16 o
   2   9  16      234.75      222.97     26.16 o
   3   9  16      103.22      122.52     10.87 o
  -1  10  16      156.10      153.57     18.15 o
   0  10  16      143.82      171.30     23.35 o
   1  10  16      189.55      233.24     27.09 o
   2  10  16      326.32      318.15     44.18 o
  -2  11  16      131.97      138.49     19.66 o
  -1  11  16      333.80      332.83     26.37 o
   0  11  16       60.25       61.68     14.20 o
   1  11  16      356.65      417.64     37.29 o
   2  11  16      144.70      148.89     17.16 o
  -2  12  16      566.94      664.09     45.09 o
  -1  12  16       75.75       56.79     10.82 o
   0  12  16      201.66      186.59     22.62 o
   1  12  16       59.52       33.02     17.47 o
   0  13  16       29.19       21.79     11.28 o
   1  13  16      102.41      134.01     17.79 o
   0  14  16      167.77      148.73     11.86 o
   1   0  17      820.69     1131.84    249.22 o
   3   0  17      496.75      630.26    151.62 o
  -2   1  17      421.31      397.10     35.05 o
  -1   1  17     1027.40     1301.87    160.72 o
   0   1  17      113.61      164.25     30.46 o
   1   1  17     1057.05     1341.39    190.52 o
   2   1  17      454.56      421.80     36.61 o
  -3   2  17      272.19      305.01     59.47 o
  -2   2  17      584.78      599.75     35.61 o
  -1   2  17       50.44       44.62      6.88 o
   0   2  17      199.42      210.82     13.41 o
   1   2  17       53.34       43.32      8.55 o
   2   2  17      549.72      643.53    129.59 o
   3   2  17      264.88      328.65     55.96 o
  -3   3  17      448.93      372.92     23.92 o
  -2   3  17      470.15      465.06     29.63 o
  -1   3  17      460.53      453.95     21.33 o
   0   3  17      330.22      332.62     18.20 o
   1   3  17      446.12      468.64     20.57 o
   2   3  17      436.48      408.31     29.70 o
   3   3  17      407.96      383.57     19.02 o
  -3   4  17      175.99      144.21     11.39 o
  -2   4  17      295.37      269.61     18.83 o
  -1   4  17      921.33      893.34     42.47 o
   0   4  17      677.92      655.56     28.23 o
   1   4  17     1038.51     1011.76     36.95 o
   2   4  17      288.28      264.24     20.03 o
   3   4  17      187.32      186.60     12.27 o
  -2   5  17       66.45       73.67     14.02 o
  -1   5  17      390.88      401.63     21.14 o
   0   5  17      170.64      165.81     10.61 o
   1   5  17      380.86      396.17     20.31 o
   2   5  17       72.10       69.59      9.95 o
   3   5  17        1.62        1.46      3.07 o
  -2   6  17      246.81      253.95     24.23 o
  -1   6  17        0.29        1.10      2.85 o
   0   6  17      184.18      153.43     12.49 o
   1   6  17        2.20        5.88      3.34 o
   2   6  17      270.07      299.16     19.08 o
   3   6  17      131.74      116.49     15.65 o
  -2   7  17       95.63       58.35      7.54 o
  -1   7  17       18.18       14.74      4.49 o
   0   7  17      180.05      163.33     13.14 o
   1   7  17       22.78       14.74      6.42 o
   2   7  17       84.56       91.80     10.31 o
   3   7  17        2.50        0.73      2.29 o
  -1   8  17      146.99      128.08     15.39 o
   0   8  17      264.87      256.64     30.53 o
   1   8  17      171.45      157.92     24.18 o
   2   8  17       42.69       46.18      6.35 o
  -1   9  17       25.67       25.90      7.90 o
   0   9  17      123.22      149.46     22.31 o
   1   9  17       24.08       38.07     12.06 o
   2   9  17        4.81        2.22      2.58 o
  -2  10  17      217.94      226.95     18.36 o
  -1  10  17       94.01       92.52     11.86 o
   0  10  17      120.13      155.13     21.48 o
   1  10  17       90.50      118.99     18.10 o
   2  10  17      246.13      279.00     22.73 o
  -2  11  17      137.21      171.61     17.89 o
  -1  11  17       15.15       15.39      4.84 o
   0  11  17        0.28        2.03      4.52 o
   1  11  17       11.56        9.05      8.01 o
   0  12  17       11.82       10.35      6.34 o
   1  12  17      130.42      156.74     18.57 o
   0   0  18     1319.22     1654.17    398.45 o
   1   0  18      175.10      228.39     34.63 o
   2   0  18       96.43      255.64    127.64 o
   3   0  18        1.63        3.69      3.69 o
  -3   1  18      386.74      352.90     29.64 o
  -2   1  18      112.84      154.72     38.27 o
  -1   1  18       54.24       54.25     11.10 o
   0   1  18      397.27      404.83     26.06 o
   1   1  18       57.24       63.25      9.24 o
   2   1  18      133.35      165.04     37.31 o
   3   1  18      408.04      407.24     28.55 o
  -3   2  18      401.39      376.77     25.33 o
  -2   2  18       61.71       78.13     28.52 o
  -1   2  18       84.78       86.37      9.63 o
   0   2  18        1.27        2.30      3.28 o
   1   2  18       73.47       88.97     13.03 o
   2   2  18       62.94       78.96     27.35 o
   3   2  18      407.20      428.77     29.54 o
  -2   3  18       57.63       50.64      8.27 o
  -1   3  18      414.41      402.80     24.07 o
   0   3  18      139.91      127.33      9.73 o
   1   3  18      404.99      419.39     18.04 o
   2   3  18       46.89       43.57      8.50 o
   3   3  18      162.42      153.26     15.03 o
  -2   4  18      366.48      360.45     21.40 o
  -1   4  18      202.11      182.81     12.81 o
   0   4  18      119.00      137.66     10.50 o
   1   4  18      215.66      184.43     13.51 o
   2   4  18      320.79      316.57     21.45 o
   3   4  18       45.33       33.07      7.12 o
  -2   5  18       81.12       82.37     10.76 o
  -1   5  18       59.14       55.25      7.23 o
   0   5  18       18.37       21.86      4.12 o
   1   5  18       66.23       58.11      8.97 o
   2   5  18      104.31       98.30     10.82 o
   3   5  18      253.98      232.15     18.05 o
  -2   6  18      221.29      213.11     17.11 o
  -1   6  18      147.79      173.23     11.82 o
   0   6  18      457.21      391.56     30.21 o
   1   6  18      168.57      188.98     16.51 o
   2   6  18      217.96      254.81     25.77 o
  -2   7  18      327.86      237.66     14.98 o
  -1   7  18      383.27      337.58     18.40 o
   0   7  18       87.92      109.83     19.50 o
   1   7  18      393.33      358.79     43.37 o
   2   7  18      321.12      319.68     34.95 o
  -1   8  18      203.54      187.42     16.12 o
   0   8  18        5.21        4.42      6.03 o
   1   8  18      218.05      182.53     30.73 o
   2   8  18      145.92      135.44     16.98 o
  -1   9  18      155.06      144.31     13.05 o
   0   9  18      133.41      141.66     19.14 o
   1   9  18      157.95      176.97     20.80 o
   2   9  18      300.99      340.63     26.89 o
   0  10  18       84.62      103.44     15.45 o
   1  10  18      163.50      162.72     25.22 o
   0  11  18        1.08        1.66      4.99 o
   1  11  18      243.50      259.08     23.45 o
   1   0  19       91.18       97.18     10.35 o
  -2   1  19      421.01      456.39     34.63 o
   0   1  19       33.92       25.87      5.53 o
   1   1  19      164.08      274.10     68.72 o
   2   1  19      462.43      488.94     35.41 o
   3   1  19      180.82      175.72     10.66 o
  -2   2  19      127.80      292.89     30.27 o
  -1   2  19      148.69      155.60     17.02 o
   0   2  19        8.17       11.27      3.84 o
   1   2  19      142.04      157.78     27.41 o
   3   2  19      171.19      137.03     11.02 o
  -2   3  19      217.03      231.23     16.57 o
  -1   3  19      291.53      310.90     19.29 o
   0   3  19       67.63       69.96      6.96 o
   1   3  19      296.59      302.72     15.62 o
   2   3  19      253.51      274.75     17.53 o
  -2   4  19      135.66      138.08     13.31 o
  -1   4  19       98.47       81.99      8.07 o
   0   4  19      115.18      119.66      9.13 o
   1   4  19       98.42       87.52     10.85 o
   2   4  19      155.81      164.16     14.30 o
  -2   5  19      276.19      264.91     20.28 o
  -1   5  19      112.85      125.02      9.52 o
   0   5  19      145.90      147.52     12.13 o
   1   5  19      122.26      135.15     16.38 o
   2   5  19      292.83      297.61     19.01 o
  -1   6  19       56.82       65.09      6.33 o
   0   6  19        2.20        1.35      4.37 o
   1   6  19       56.47       61.38     12.97 o
   2   6  19      435.56      440.21     41.50 o
  -1   7  19       28.93       30.63      6.08 o
   0   7  19      962.01     1003.36     70.78 o
   1   7  19       31.88       30.05      8.87 o
   2   7  19      220.66      237.97     28.19 o
  -2   8  19       23.49       32.71      4.94 o
   0   8  19       29.30       12.43      9.36 o
   1   8  19      105.23       99.38     15.76 o
   0   9  19        5.27        0.62      4.06 o
   1   9  19      540.98      569.03     40.46 o
   0  10  19        5.57        5.10      4.42 o
   1  10  19       63.39       88.87     11.80 o
   0   0  20       40.29      122.40     64.95 o
   1   0  20      154.92      366.59    148.37 o
   2   0  20      415.67      510.16     62.46 o
  -2   1  20       42.98       35.73      8.27 o
  -1   1  20      232.00      349.03     68.65 o
   0   1  20      102.79      150.29     18.35 o
   1   1  20      211.44      322.06     74.63 o
   2   1  20       46.42       40.36      8.42 o
  -2   2  20      219.99      231.00     32.19 o
  -1   2  20      443.27      494.18     46.34 o
   0   2  20       12.17       44.85     11.19 o
   1   2  20      461.08      484.49     39.80 o
   2   2  20      219.67      230.02     25.98 o
  -2   3  20       73.16       85.75      8.18 o
  -1   3  20      440.38      416.80     35.52 o
   0   3  20        0.73        3.27      2.50 o
   1   3  20      477.16      484.70     41.50 o
   2   3  20       57.06       60.77     10.17 o
  -2   4  20      155.36      151.18     12.12 o
  -1   4  20      175.50      164.87     13.88 o
   0   4  20       82.01       75.59      7.14 o
   1   4  20      169.91      163.79     17.73 o
   2   4  20      126.01      131.59     12.40 o
  -1   5  20       51.81       56.36     11.93 o
   0   5  20       10.43        6.39      3.14 o
   1   5  20       60.06       56.45      6.74 o
   2   5  20      187.30      178.53     20.46 o
   0   6  20      152.20      176.92     19.50 o
   1   6  20      363.19      349.91     63.86 o
   0   7  20        0.59        0.21      2.50 o
   1   7  20       93.12      118.78     15.81 o
   0   8  20       33.83       44.46      9.15 o
   1   8  20       24.97       33.65      8.74 o
   1   0  21      137.40      166.47     44.41 o
  -1   1  21       42.39       49.09      9.57 o
   0   1  21      212.32      212.66     13.37 o
   1   1  21       43.14       46.08      8.94 o
  -1   2  21        8.35        9.05      3.82 o
   0   2  21      243.29      281.49     28.67 o
   1   2  21        8.44        3.02      4.16 o
  -1   3  21      215.28      228.24     15.34 o
   0   3  21       56.55       53.71      6.74 o
   1   3  21      227.21      226.58     13.96 o
  -1   4  21      268.04      267.49     25.56 o
   0   4  21       16.73        6.45      5.10 o
   1   4  21      293.20      294.66     14.23 o
   0   5  21      175.87      203.96     18.72 o
   1   5  21       29.91       40.10      9.46 o
 
